# Supplementary material for: Phylogroup stability contrasts with high within sequence type complex dynamics of Escherichia coli bloodstream infection isolates over a 12-year period
Source: Genome Med. 2021 May 5;13:77. doi: 10.1186/s13073-021-00892-0 (PMC8097792; doi:10.1186/s13073-021-00892-0)
Supplement: Supplementary file 1 — Additional file 1: Table S1. Antibiotic resistance prediction according to genes/mutations. [file 13073_2021_892_MOESM1_ESM.xlsx]

## Sheet: Sheet1
Table S1. Antibiotic resistance prediction according to genes/mutations.
Resistance determinant	Gene_or_mutation	AMP*	TZP*	CTX/CAZ*	FEP*	CARB*	GEN*	AMK*	FQ*	SXT*
blaCMY-2	gene	R	R	R	S	S	NA	NA	NA	NA
blaCTX-M	gene	R	S	R	R	S	NA	NA	NA	NA
blaDHA-1	gene	R	R	R	S	S	NA	NA	NA	NA
blaOXA-1	gene	R	R	S	S	S	NA	NA	NA	NA
blaOXA-2	gene	R	R	S	S	S	NA	NA	NA	NA
blaOXA-48	gene	R	R	S	S	R	NA	NA	NA	NA
blaOXA-244	gene	R	R	S	S	R	NA	NA	NA	NA
blaSHV-2	gene	R	S	R	R	S	NA	NA	NA	NA
blaSHV-12	gene	R	S	R	R	S	NA	NA	NA	NA
blaTEM-1	gene	R	S	S	S	S	NA	NA	NA	NA
blaTEM-1_variant	gene	R	S	S	S	S	NA	NA	NA	NA
blaTEM-30	gene	R	R	S	S	S	NA	NA	NA	NA
blaTEM-33	gene	R	R	S	S	S	NA	NA	NA	NA
blaTEM-35	gene	R	R	S	S	S	NA	NA	NA	NA
blaTEM-36_variant	gene	R	R	S	S	S	NA	NA	NA	NA
blaTEM-40	gene	R	R	S	S	S	NA	NA	NA	NA
blaTEM-135	gene	R	S	S	S	S	NA	NA	NA	NA
blaTEM-163	gene	R	R	S	S	S	NA	NA	NA	NA
blaTEM-166	gene	R	S	S	S	S	NA	NA	NA	NA
qnrB4	gene	NA	NA	NA	NA	NA	NA	NA	R	NA
qnrB19	gene	NA	NA	NA	NA	NA	NA	NA	R	NA
qnrS1	gene	NA	NA	NA	NA	NA	NA	NA	R	NA
GyrA83	mutation	NA	NA	NA	NA	NA	NA	NA	R	NA
GyrA87	mutation	NA	NA	NA	NA	NA	NA	NA	R	NA
aac(3)-IIa	gene	NA	NA	NA	NA	NA	R	S	NA	NA
aac(3)-IId	gene	NA	NA	NA	NA	NA	R	S	NA	NA
aac(3)-IVa	gene	NA	NA	NA	NA	NA	R	S	NA	NA
aac(3)-VIa	gene	NA	NA	NA	NA	NA	R	S	NA	NA
aac(6')-Ib-cr	gene	NA	NA	NA	NA	NA	S	R	R	NA
aadA2	gene	NA	NA	NA	NA	NA	S	S	NA	NA
aadA5	gene	NA	NA	NA	NA	NA	S	S	NA	NA
ant(2'')-Ia	gene	NA	NA	NA	NA	NA	R	S	NA	NA
ant(3'')-Ia_1	gene	NA	NA	NA	NA	NA	S	S	NA	NA
aph(3')-Ia	gene	NA	NA	NA	NA	NA	S	S	NA	NA
aph(3'')-Ib	gene	NA	NA	NA	NA	NA	S	S	NA	NA
aph(4)-Ia	gene	NA	NA	NA	NA	NA	S	S	NA	NA
aph(6)-Id	gene	NA	NA	NA	NA	NA	S	S	NA	NA
*AMP = ampicillin, TZP = piperacillin/tazobactam, CTX/CAZ = cefotaxime/ceftazidime, FEP = cefepime, CARB = carbapenems, GEN = gentamicin, AMK = amikacin, FQ = fluoroquinolones, SXT = cotrimoxazole
