# Supplementary material for: Phylogroup stability contrasts with high within sequence type complex dynamics of Escherichia coli bloodstream infection isolates over a 12-year period
Source: Genome Med. 2021 May 5;13:77. doi: 10.1186/s13073-021-00892-0 (PMC8097792; doi:10.1186/s13073-021-00892-0)
Supplement: Supplementary file 2 — Additional file 2: Table S2. Main characteristics of the 912 strains from collections 2005 and 2016-7. [file 13073_2021_892_MOESM2_ESM.xlsx]

## Sheet: Master_table
Table S2. Main characteristics of the 912 strains from collections 2005 and 2016-7
Strain_ID	Portal_of_entry	Collection_ID	Bioproject	Biosample	Assembly	Phylogroup	ST_Warwick	Stc_Warwick	Subgroups*	O_serogroup	H-type	fimH	Chromosomal_ompT	Episomal_ompT	ORF3_1	ORF3_3	ORF4_2	ORF4_3	aaiC_2	aap_2	aar_12	aar_9	aatA_4	afaA	afaA-VIII	afaB-VIII	afaC-I	afaC-VIII	afaD	afaD-VIII	afaE-I	afaE-V	afaE-VIII	afaF-III	afaF-VII	agg3B_1	agg3D_1	agg5A_3	aggA_5	aggA_7	aggA_8	aggB_1	aggC_1	aggD_1	aggR_5	air_1	air_2	air_3	air_4
H1-001-0001-M-L	Catheter	2016-7	PRJEB35745	SAMEA6377859	GCA_902706665.2	D	69	STc69	D	O17	H18	fimH27	1	0	0	0	0	0	0	0	0	0	0	0	0	0	0	0	0	0	0	0	0	0	0	0	0	0	0	0	0	0	0	0	0	0	1	0	0
H1-001-0002-H-K	Digestive	2016-7	PRJEB35745	SAMEA6377860	GCA_902706795.2	B2	131	STc131	C1	O25b	H4	fimH30	1	0	0	0	0	0	0	0	0	0	0	0	0	0	0	0	0	0	0	0	0	0	0	0	0	0	0	0	0	0	0	0	0	0	0	0	0
H1-001-0003-S-J	Digestive	2016-7	PRJEB35745	SAMEA6377861	GCA_902706675.2	C	23	STc88		O8	H9	fimH25	0	0	0	0	0	0	0	0	0	0	0	0	0	0	0	0	0	0	0	0	0	0	0	0	0	0	0	0	0	0	0	0	0	0	0	0	0
H1-001-0004-T-P	Urinary	2016-7	PRJEB35745	SAMEA6377862	GCA_902706745.2	B2	1193	STc14		O75	H5	fimH64	1	0	0	0	0	0	0	0	0	0	0	0	0	0	0	0	0	0	0	0	0	0	0	0	0	0	0	0	0	0	0	0	0	0	0	0	0
H1-001-0005-R-G	Digestive	2016-7	PRJEB35745	SAMEA6377863	GCA_902706785.2	B2	429	ST429		O83	H4	fimH20	1	1	0	0	0	0	0	0	0	0	0	0	0	0	0	0	0	0	0	0	0	0	0	0	0	0	0	0	0	0	0	0	0	0	0	0	0
H1-001-0006-M-A	Urinary	2016-7	PRJEB35745	SAMEA6377864	GCA_902706715.2	D	69	STc69	C	O15	H18	fimH27	1	0	0	0	0	0	0	0	0	0	0	0	0	0	0	0	0	0	0	0	0	0	0	0	0	0	0	0	0	0	0	0	0	0	1	0	0
H1-001-0007-H-B	Digestive	2016-7	PRJEB35745	SAMEA6377865	GCA_902706765.2	B2	537	STc14		O75	H5	fimH5	1	0	0	0	0	0	0	0	0	0	0	0	0	0	0	0	0	0	0	0	0	0	0	0	0	0	0	0	0	0	0	0	0	0	0	0	0
H1-001-0008-K-S	Digestive	2016-7	PRJEB35745	SAMEA6377866	GCA_902706755.2	B2	73	STc73	F	O25	H1	fimH9	1	0	0	0	0	0	0	0	0	0	0	0	0	0	0	0	0	0	0	0	0	0	0	0	0	0	0	0	0	0	0	0	0	0	0	0	0
H1-001-0009-M-P	Digestive	2016-7	PRJEB35745	SAMEA6377867	GCA_902706705.1	B2	357	ST357		O13	H4	fimH21	1	1	0	0	0	0	0	0	0	0	0	0	0	0	0	0	0	0	0	0	0	0	0	0	0	0	0	0	0	0	0	0	0	0	0	0	0
H1-001-0010-R-N	Digestive	2016-7	PRJEB35745	SAMEA6377868	GCA_902706725.2	B1	58	STc58		O9	H25	fimH32	1	1	0	0	0	0	0	0	0	0	0	0	0	0	0	0	0	0	0	0	0	0	0	0	0	0	0	0	0	0	0	0	0	0	0	0	0
H1-001-0011-M-Y	Digestive	2016-7	PRJEB35745	SAMEA6377869	GCA_902706655.2	B2	131	STc131	A	O16	H5	fimH41	1	0	0	0	0	0	0	0	0	0	0	0	0	0	0	0	0	0	0	0	0	0	0	0	0	0	0	0	0	0	0	0	0	0	0	0	0
H1-001-0012-K-B	Pulmonary	2016-7	PRJEB35745	SAMEA6377870	GCA_902706645.2	B1	8093	ST8093		O175	H16	fimH53	0	1	0	0	0	0	0	0	0	0	0	0	0	0	0	0	0	0	0	0	0	0	0	0	0	0	0	0	0	0	0	0	0	0	0	0	0
H1-001-0013-L-J	Urinary	2016-7	PRJEB35745	SAMEA6377871	GCA_902706695.2	C	88	STc88		O9	H17	fimH303	1	1	0	0	0	0	0	0	0	0	0	0	1	1	0	1	0	1	0	0	1	0	0	0	0	0	0	0	0	0	0	0	0	0	0	0	0
H1-001-0014-F-H	Digestive	2016-7	PRJEB35745	SAMEA6377872	GCA_902706775.2	B2	95	STc95	A	O1	H7	fimH41	0	1	0	0	0	0	0	0	0	0	0	0	0	0	0	0	0	0	0	0	0	0	0	0	0	0	0	0	0	0	0	0	0	0	0	0	0
H1-001-0015-A-R	Digestive	2016-7	PRJEB35745	SAMEA6377873	GCA_902706805.2	B1	8096	STc58		O9	H25	fimH32	1	1	0	0	0	0	0	0	0	0	0	0	0	0	0	0	0	0	0	0	0	0	0	0	0	0	0	0	0	0	0	0	0	0	0	0	0
H1-001-0016-D-R	Digestive	2016-7	PRJEB35745	SAMEA6377874	GCA_902706825.2	B2	131	STc131	A	O16	H5	fimH41	1	0	0	0	0	0	0	0	0	0	0	1	0	0	1	0	1	0	0	0	0	0	0	0	0	0	0	0	0	0	0	0	0	0	0	0	0
H1-001-0017-D-M	Urinary	2016-7	PRJEB35745	SAMEA6377875	GCA_902706685.2	D	362	STc362		O7	H6	fimH96	0	0	0	0	0	0	0	0	0	0	0	0	1	1	0	1	0	1	0	0	1	0	1	0	0	0	0	0	0	0	0	0	0	0	0	0	0
H1-001-0018-G-O	Pulmonary	2016-7	PRJEB35745	SAMEA6377876	GCA_902706815.2	B1	1723	ST1723		O112	H16	fimH38	0	0	0	0	0	0	0	0	0	0	0	0	0	0	0	0	0	0	0	0	0	0	0	0	0	0	0	0	0	0	0	0	0	0	0	0	0
H1-001-0019-M-A	Urinary	2016-7	PRJEB35745	SAMEA6377877	GCA_902706735.2	A	617	STc10	C	O101	H9	fimH_not_found	0	0	0	0	0	0	0	0	0	0	0	0	0	0	0	0	0	0	0	0	0	0	0	0	0	0	0	0	0	0	0	0	0	0	0	0	0
H1-001-0020-M-O	Digestive	2016-7	PRJEB35745	SAMEA6377878	GCA_902706835.2	C	88	STc88		O9	H17	fimH39	1	1	0	0	0	0	0	0	0	0	0	0	1	1	0	1	0	1	0	0	1	0	0	0	0	0	0	0	0	0	0	0	0	0	0	0	0
H1-001-0021-V-C	Digestive	2016-7	PRJEB35745	SAMEA6377879	GCA_902706905.1	B2	636	ST636		O83	H7	fimH75	1	0	0	0	0	0	0	0	0	0	0	0	0	0	0	0	0	0	0	0	0	0	0	0	0	0	0	0	0	0	0	0	0	0	0	0	0
H1-001-0022-E-J	Catheter	2016-7	PRJEB35745	SAMEA6377880	GCA_902706875.2	D	405	ST405		O102	H6	fimH27	0	0	0	0	0	0	0	0	0	0	0	0	0	0	0	0	0	0	0	0	0	0	0	0	0	0	0	0	0	0	0	0	0	0	0	0	0
H1-001-0023-M-D	Digestive	2016-7	PRJEB35745	SAMEA6377881	GCA_902707005.2	B1	58	STc58		O8	H25	fimH41	1	1	0	0	0	0	0	0	0	0	0	0	0	0	0	0	0	0	0	0	0	0	0	0	0	0	0	0	0	0	0	0	0	0	0	0	0
H1-001-0024-C-H	Urinary	2016-7	PRJEB35745	SAMEA6377882	GCA_902706845.2	B2	73	STc73	F	O18	H1	fimH10	1	0	0	0	0	0	0	0	0	0	0	0	0	0	0	0	0	0	0	0	0	0	0	0	0	0	0	0	0	0	0	0	0	0	0	0	0
H1-001-0025-C-R	Digestive	2016-7	PRJEB35745	SAMEA6377883	GCA_902706975.2	B2	131	STc131	C1	O25b	H4	fimH30	1	0	0	0	0	0	0	0	0	0	0	0	0	0	0	0	0	0	0	0	0	0	0	0	0	0	0	0	0	0	0	0	0	0	0	0	0
H1-001-0026-C-O	Digestive	2016-7	PRJEB35745	SAMEA6377884	GCA_902706925.2	B1	120	ST120		O9	H10	fimH237	0	0	0	0	0	0	0	0	0	0	0	0	0	0	0	0	0	0	0	0	0	0	0	0	0	0	0	0	0	0	0	0	0	0	0	0	0
H1-001-0027-S-G	Digestive	2016-7	PRJEB35745	SAMEA6377885	GCA_902706855.2	B1	58	STc58		O9	H25	fimH32	1	1	0	0	0	0	0	0	0	0	0	0	0	0	0	0	0	0	0	0	0	0	0	0	0	0	0	0	0	0	0	0	0	0	0	0	0
H1-001-0028-E-M	Urinary	2016-7	PRJEB35745	SAMEA6377886	GCA_902706955.2	B2	95	STc95	D	O45	H7	fimH54	1	1	0	0	0	0	0	0	0	0	0	0	0	0	0	0	0	0	0	0	0	0	0	0	0	0	0	0	0	0	0	0	0	0	0	0	0
H1-001-0029-V-P	Digestive	2016-7	PRJEB35745	SAMEA6377887	GCA_902706995.2	A	540	STc45		O9	H30	fimH54	0	1	0	0	0	0	0	0	0	0	0	0	0	0	0	0	0	0	0	0	0	0	0	0	0	0	0	0	0	0	0	0	0	0	0	0	0
H1-001-0030-D-A	Digestive	2016-7	PRJEB35745	SAMEA6377888	GCA_902706885.2	B1	4641	ST4641		Onovel24	H37	fimH38	0	0	0	0	0	0	0	0	0	0	0	0	0	0	0	0	0	0	0	0	0	0	0	0	0	0	0	0	0	0	0	0	0	0	0	0	0
H1-001-0031-C-M	Digestive	2016-7	PRJEB35745	SAMEA6377889	GCA_902706915.2	A	1684	ST1684		Onovel1	H10	fimH23	1	1	0	0	0	0	0	0	0	0	0	0	0	0	0	0	0	0	0	0	0	0	0	0	0	0	0	0	0	0	0	0	0	0	0	0	0
H1-001-0032-B-L	Digestive	2016-7	PRJEB35745	SAMEA6377890	GCA_902706935.2	B2	131	STc131	C2	O25b	H4	fimH30	1	0	0	0	0	0	0	0	0	0	0	0	0	0	0	0	0	0	0	0	0	0	0	0	0	0	0	0	0	0	0	0	0	0	0	0	0
H1-001-0033-G-M	Urinary	2016-7	PRJEB35745	SAMEA6377891	GCA_902707025.1	B2	95	STc95	D	O1	H7	fimH30	1	1	0	0	0	0	0	0	0	0	0	0	0	0	0	0	0	0	0	0	0	0	0	0	0	0	0	0	0	0	0	0	0	0	0	0	0
H1-001-0034-S-M	Digestive	2016-7	PRJEB35745	SAMEA6377892	GCA_902706965.2	G	117	ST117		O24	H4	fimH97	0	1	0	0	0	0	0	0	0	0	0	0	1	1	0	1	0	1	0	0	1	0	1	0	0	0	0	0	0	0	0	0	0	0	0	0	0
H1-001-0035-H-A	Digestive	2016-7	PRJEB35745	SAMEA6377893	GCA_902706895.2	B2	8094	STc127		O6	H31	fimH2	1	0	0	0	0	0	0	0	0	0	0	0	0	0	0	0	0	0	0	0	0	0	0	0	0	0	0	0	0	0	0	0	0	0	0	0	0
H1-001-0036-E-A	Digestive	2016-7	PRJEB35745	SAMEA6377894	GCA_902706865.2	B2	131	STc131	C2	O25b	H4	fimH30	1	0	0	0	0	0	0	0	0	0	0	0	0	0	0	0	0	0	0	0	0	0	0	0	0	0	0	0	0	0	0	0	0	0	0	0	0
H1-001-0037-D-J	Digestive	2016-7	PRJEB35745	SAMEA6377895	GCA_902706985.2	B1	155	STc58		O30	H51	fimH32	0	0	0	0	0	0	0	0	0	0	0	0	0	0	0	0	0	0	0	0	0	0	0	0	0	0	0	0	0	0	0	0	0	0	0	0	0
H1-001-0038-C-V	Urinary	2016-7	PRJEB35745	SAMEA6377896	GCA_902706945.2	D	8095	STc362		O7	H6	fimH96	0	0	0	0	0	0	0	0	0	0	0	0	1	1	0	1	0	1	0	0	1	0	1	0	0	0	0	0	0	0	0	0	0	0	0	0	0
H1-001-0039-B-E	Digestive	2016-7	PRJEB35745	SAMEA6377897	GCA_902707015.2	B2	104	STc73	A	O22	H1	fimH2	1	0	0	0	0	0	0	0	0	0	0	0	0	0	0	0	0	0	0	0	0	0	0	0	0	0	0	0	0	0	0	0	0	0	0	0	0
H1-001-0040-G-N	Urinary	2016-7	PRJEB35745	SAMEA6377898	GCA_902707035.2	B2	131	STc131	B	O25b	H4	fimH22	1	1	0	0	0	0	0	0	0	0	0	0	0	0	0	0	0	0	0	0	0	0	0	0	0	0	0	0	0	0	0	0	0	0	0	0	0
H1-001-0041-D-F	Digestive	2016-7	PRJEB35745	SAMEA6377899	GCA_902707045.1	A	6732	ST6732		Onovel5	H38	fimH_not_found	0	0	0	0	0	0	0	0	0	0	0	0	0	0	0	0	0	0	0	0	0	0	0	0	0	0	0	0	0	0	0	0	0	0	0	0	0
H1-001-0042-N-E	Digestive	2016-7	PRJEB35745	SAMEA6377900	GCA_902707075.2	B2	12	STc12		O21	H5	fimH_not_found	0	0	0	0	0	0	0	0	0	0	0	0	0	0	1	0	0	0	0	0	0	0	0	0	0	0	0	0	0	0	0	0	0	0	0	0	0
H1-001-0043-L-G	Digestive	2016-7	PRJEB35745	SAMEA6377901	GCA_902707055.2	B1	155	STc58		O64	H20	fimH_not_found	0	0	0	0	0	0	0	0	0	0	0	0	0	0	0	0	0	0	0	0	0	0	0	0	0	0	0	0	0	0	0	0	0	0	0	0	0
H1-001-0044-P-M	Digestive	2016-7	PRJEB35745	SAMEA6377902	GCA_902707095.2	A	10	STc10	C	O9	H9	fimH54	0	0	0	0	0	0	0	0	0	0	0	0	0	0	0	0	0	0	0	0	0	0	0	0	0	0	0	0	0	0	0	0	0	0	0	0	0
H1-001-0045-L-T	Urinary	2016-7	PRJEB35745	SAMEA6377903	GCA_902707085.2	B2	131	STc131	A	O16	H5	fimH41	1	0	0	0	0	0	0	0	0	0	0	1	0	0	1	0	1	0	0	0	0	0	0	0	0	0	0	0	0	0	0	0	0	0	0	0	0
H1-001-0046-S-T	Digestive	2016-7	PRJEB35745	SAMEA6377904	GCA_902707065.2	B1	517	STc162		O88	H25	fimH32	0	0	0	0	0	0	0	0	0	0	0	0	0	0	0	0	0	0	0	0	0	0	0	0	0	0	0	0	0	0	0	0	0	0	0	0	0
H1-001-0047-R-C	Surgery	2016-7	PRJEB35745	SAMEA6377905	GCA_902712065.1	B1	162	STc162		O9	H9	fimH32	1	1	0	0	0	0	0	0	0	0	0	0	0	0	0	0	0	0	0	0	0	0	0	0	0	0	0	0	0	0	0	0	0	0	0	0	0
H1-001-0048-F-M	Urinary	2016-7	PRJEB35745	SAMEA6377906	GCA_902712025.2	B2	73	STc73	D	O2	H1	fimH10	1	0	0	0	0	0	0	0	0	0	0	0	0	0	0	0	0	0	0	0	0	0	0	0	0	0	0	0	0	0	0	0	0	0	0	0	0
H1-001-0049-M-M	Digestive	2016-7	PRJEB35745	SAMEA6377907	GCA_902711985.2	A	167	STc10	C	O101	H9	fimH_not_found	0	0	0	0	0	0	0	0	0	0	0	0	0	0	0	0	0	0	0	0	0	0	0	0	0	0	0	0	0	0	0	0	0	0	0	0	0
H1-001-0050-M-T	Digestive	2016-7	PRJEB35745	SAMEA6377908	GCA_902712075.2	B2	73	STc73	E	O6	H1	fimH30	1	0	0	0	0	0	0	0	0	0	0	0	0	0	0	0	0	0	0	0	0	0	0	0	0	0	0	0	0	0	0	0	0	0	0	0	0
H1-001-0051-L-F	Digestive	2016-7	PRJEB35745	SAMEA6377909	GCA_902711975.2	A	398	STc46		O8	H20	fimH54	0	0	0	0	0	0	0	0	0	0	0	0	0	0	0	0	0	0	0	0	0	0	0	0	0	0	0	0	0	0	0	0	0	0	0	0	0
H1-001-0052-M-M	Digestive	2016-7	PRJEB35745	SAMEA6377910	GCA_902711965.2	D	405	ST405		O2	H4	fimH56	1	0	0	0	0	0	0	0	0	0	0	0	0	0	0	0	0	0	0	0	0	0	0	0	0	0	0	0	0	0	0	0	0	0	0	0	0
H1-001-0053-K-E	Digestive	2016-7	PRJEB35745	SAMEA6377911	GCA_902712005.2	G	117	ST117		O33	H4	fimH97	0	0	0	0	0	0	0	0	0	0	0	0	0	0	0	0	0	0	0	0	0	0	0	0	0	0	0	0	0	0	0	0	0	0	0	0	0
H1-001-0054-A-A	Urinary	2016-7	PRJEB35745	SAMEA6377912	GCA_902711995.2	B2	569	STc420		O134	H31	fimH5	1	0	0	0	0	0	0	0	0	0	0	0	0	0	0	0	0	0	0	0	0	0	0	0	0	0	0	0	0	0	0	0	0	0	0	0	0
H1-001-0055-L-B	Digestive	2016-7	PRJEB35745	SAMEA6377913	GCA_902712035.2	B1	1125	ST1125		O139	H19	fimH38	0	0	0	0	0	0	0	0	0	0	0	0	0	0	0	0	0	0	0	0	0	0	0	0	0	0	0	0	0	0	0	0	0	0	0	0	0
H1-001-0056-E-J	Urinary	2016-7	PRJEB35745	SAMEA6377914	GCA_902712015.2	B2	73	STc73	D	O2	H1	fimH10	0	0	0	0	0	0	0	0	0	0	0	0	0	0	0	0	0	0	0	0	0	0	0	0	0	0	0	0	0	0	0	0	0	0	0	0	0
H1-001-0057-V-E	Digestive	2016-7	PRJEB35745	SAMEA6377915	GCA_902712045.1	B2	131	STc131	A	O153	H5	fimH41	1	0	0	0	0	0	0	0	0	0	0	0	0	0	0	0	0	0	0	0	0	0	0	0	0	0	0	0	0	0	0	0	0	0	0	0	0
H1-001-0058-G-M	Digestive	2016-7	PRJEB35745	SAMEA6377916	GCA_902712055.2	B2	73	STc73	F	O6	H1	fimH103	1	0	0	0	0	0	0	0	0	0	0	0	0	0	0	0	0	0	0	0	0	0	0	0	0	0	0	0	0	0	0	0	0	0	0	0	0
H1-001-0059-M-F	Digestive	2016-7	PRJEB35745	SAMEA6377917	GCA_902712085.2	D	106	STc69	B	O17	H18	fimH47	1	1	0	0	0	0	0	0	0	0	0	0	0	0	0	0	0	0	0	0	0	0	0	0	0	0	0	0	0	0	0	0	0	0	1	0	0
H1-001-0060-C-R	Skin	2016-7	PRJEB35745	SAMEA6377918	GCA_902707215.2	D	69	STc69	D	O45	H18	fimH27	1	0	0	0	0	0	0	0	0	0	0	0	0	0	0	0	0	0	0	0	0	0	0	0	0	0	0	0	0	0	0	0	0	0	1	0	0
H1-001-0061-H-J	Digestive	2016-7	PRJEB35745	SAMEA6377919	GCA_902707185.2	B1	58	STc58		O9	H25	fimH32	1	1	0	0	0	0	0	0	0	0	0	0	0	0	0	0	0	0	0	0	0	0	0	0	0	0	0	0	0	0	0	0	0	0	0	0	0
H1-001-0062-D-H	Urinary	2016-7	PRJEB35745	SAMEA6377920	GCA_902707225.2	D	38	STc38		O51	H30	fimH5	0	0	0	1	1	0	0	1	0	1	1	0	0	0	0	0	0	0	0	0	0	0	0	0	0	0	0	0	1	1	1	1	1	0	0	0	0
H1-001-0063-G-T	Multiple	2016-7	PRJEB35745	SAMEA6377921	GCA_902707265.2	D	69	STc69	C	O15	H18	fimH27	1	0	0	0	0	0	0	0	0	0	0	0	0	0	0	0	0	0	0	0	0	0	0	0	0	0	0	0	0	0	0	0	0	0	1	0	0
H1-001-0064-D-M	Catheter	2016-7	PRJEB35745	SAMEA6377922	GCA_902707165.2	F	62	ST62		O7	H45	fimH44	1	0	0	0	0	0	0	0	0	0	0	0	0	0	0	0	0	0	0	0	0	0	0	0	0	0	0	0	0	0	0	0	0	0	0	0	0
H1-001-0065-A-D	Pulmonary	2016-7	PRJEB35745	SAMEA6377923	GCA_902707275.2	B2	127	STc127		O6	H31	fimH136	1	0	0	0	0	0	0	0	0	0	0	0	0	0	0	0	0	0	0	0	0	0	0	0	0	0	0	0	0	0	0	0	0	0	0	0	0
H1-001-0066-P-C	Digestive	2016-7	PRJEB35745	SAMEA6377924	GCA_902707175.2	A	1434	ST1434		O18	H14	fimH53	0	0	0	0	0	0	0	0	0	0	0	0	0	0	0	0	0	0	0	0	0	0	0	0	0	0	0	0	0	0	0	0	0	0	0	0	0
H1-001-0067-D-V	Digestive	2016-7	PRJEB35745	SAMEA6377925	GCA_902707255.2	A	744	STc10	C	O101	H10	fimH54	0	0	0	0	0	0	0	0	0	0	0	0	0	0	0	0	0	0	0	0	0	0	0	0	0	0	0	0	0	0	0	0	0	0	0	0	0
H1-001-0068-C-C	Digestive	2016-7	PRJEB35745	SAMEA6377926	GCA_902707145.2	B2	1278	STc73	E	O6	H1	fimH30	1	0	0	0	0	0	0	0	0	0	0	0	0	0	0	0	0	0	0	0	0	0	0	0	0	0	0	0	0	0	0	0	0	0	0	0	0
H1-001-0069-L-A	Digestive	2016-7	PRJEB35745	SAMEA6377927	GCA_902707295.2	B2	95	STc95	A	O1	H7	fimH41	1	0	0	0	0	0	0	0	0	0	0	0	0	0	0	0	0	0	0	0	0	0	0	0	0	0	0	0	0	0	0	0	0	0	0	0	0
H1-001-0070-L-P	Digestive	2016-7	PRJEB35745	SAMEA6377928	GCA_902707155.2	D	69	STc69	D	O117	H4	fimH27	1	0	0	0	0	0	0	0	0	0	0	0	0	0	0	0	0	0	0	0	0	0	0	0	0	0	0	0	0	0	0	0	0	0	1	0	0
H1-001-0071-P-L	Digestive	2016-7	PRJEB35745	SAMEA6377929	GCA_902707245.2	B1	8097	ST8097		O174	H16	fimH86	0	0	0	0	0	0	0	0	0	0	0	0	0	0	0	0	0	0	0	0	0	0	0	0	0	0	0	0	0	0	0	0	0	0	0	0	0
H1-001-0072-N-F	Digestive	2016-7	PRJEB35745	SAMEA6377930	GCA_902707125.2	B2	140	STc95	Unassigned	O2	H5	fimH15	1	1	0	0	0	0	0	0	0	0	0	0	0	0	0	0	0	0	0	0	0	0	0	0	0	0	0	0	0	0	0	0	0	0	0	0	0
H1-001-0073-Z-M	unknown	2016-7	PRJEB35745	SAMEA6377931	GCA_902707235.2	B2	127	STc127		O6	H31	fimH180	1	0	0	0	0	0	0	0	0	0	0	0	0	0	0	0	0	0	0	0	0	0	0	0	0	0	0	0	0	0	0	0	0	0	0	0	0
H1-001-0074-B-K	Digestive	2016-7	PRJEB35745	SAMEA6377932	GCA_902707105.1	A	10	STc10	B	O174	H32	fimH23	0	0	0	0	0	0	0	0	0	0	0	0	0	0	0	0	0	0	0	0	0	0	0	0	0	0	0	0	0	0	0	0	0	0	0	0	0
H1-001-0075-N-A	Digestive	2016-7	PRJEB35745	SAMEA6377933	GCA_902707205.2	A	10	STc10	B	O148	H32	fimH23	0	0	0	0	0	0	0	0	0	0	0	0	0	0	0	0	0	0	0	0	0	0	0	0	0	0	0	0	0	0	0	0	0	0	0	0	0
H1-001-0076-M-P	Digestive	2016-7	PRJEB35745	SAMEA6377934	GCA_902707195.2	B2	131	STc131	C1	O25b	H4	fimH30	1	0	0	0	0	0	0	0	0	0	0	0	0	0	0	0	0	0	0	0	0	0	0	0	0	0	0	0	0	0	0	0	0	0	0	0	0
H1-001-0077-B-V	Urinary	2016-7	PRJEB35745	SAMEA6377935	GCA_902707135.1	D	69	STc69	D	O117	H4	fimH27	1	0	0	0	0	0	0	0	0	0	0	0	0	0	0	0	0	0	0	0	0	0	0	0	0	0	0	0	0	0	0	0	0	0	1	0	0
H1-001-0078-O-P	Digestive	2016-7	PRJEB35745	SAMEA6377936	GCA_902707285.1	D	69	STc69	C	O15	H6	fimH27	1	1	0	0	0	0	0	0	0	0	0	0	0	0	0	0	0	0	0	0	0	0	0	0	0	0	0	0	0	0	0	0	0	0	1	0	0
H1-001-0079-V-O	Urinary	2016-7	PRJEB35745	SAMEA6377937	GCA_902707115.2	B2	131	STc131	C2	O25b	H4	fimH30	1	0	0	0	0	0	0	0	0	0	0	0	0	0	0	0	0	0	0	0	0	0	0	0	0	0	0	0	0	0	0	0	0	0	0	0	0
H1-001-0080-B-A	Digestive	2016-7	PRJEB35745	SAMEA6377938	GCA_902707485.2	F	648	STc648		O153	H6	fimH27	1	0	0	0	0	0	0	0	0	0	0	0	0	0	0	0	0	0	0	0	0	0	0	0	0	0	0	0	0	0	0	0	0	0	0	0	0
H1-001-0081-L-J	Digestive	2016-7	PRJEB35745	SAMEA6377939	GCA_902707345.2	B2	131	STc131	C2	O25b	H4	fimH30	1	0	0	0	0	0	0	0	0	0	0	0	0	0	0	0	0	0	0	0	0	0	0	0	0	0	0	0	0	0	0	0	0	0	0	0	0
H1-001-0082-P-K	Urinary	2016-7	PRJEB35745	SAMEA6377940	GCA_902707305.2	B2	95	STc95	D	O2	H7	fimH30	1	1	0	0	0	0	0	0	0	0	0	0	0	0	0	0	0	0	0	0	0	0	0	0	0	0	0	0	0	0	0	0	0	0	0	0	0
H1-001-0083-D-D	Urinary	2016-7	PRJEB35745	SAMEA6377941	GCA_902707335.2	B2	73	STc73	F	O6	H1	fimH10	1	0	0	0	0	0	0	0	0	0	0	0	0	0	1	0	0	0	0	0	0	0	0	0	0	0	0	0	0	0	0	0	0	0	0	0	0
H1-001-0084-A-S	Urinary	2016-7	PRJEB35745	SAMEA6377942	GCA_902707455.2	B2	73	STc73	D	O2	H1	fimH10	0	0	0	0	0	0	0	0	0	0	0	0	0	0	0	0	0	0	0	0	0	0	0	0	0	0	0	0	0	0	0	0	0	0	0	0	0
H1-001-0085-F-D	Digestive	2016-7	PRJEB35745	SAMEA6377943	GCA_902707445.2	B2	141	STc141		O2	H6	fimH14	1	1	0	0	0	0	0	0	0	0	0	0	0	0	0	0	0	0	0	0	0	0	0	0	0	0	0	0	0	0	0	0	0	0	0	0	0
H1-001-0086-B-F	Digestive	2016-7	PRJEB35745	SAMEA6377944	GCA_902707415.2	D	963	STc38		O2	H18	fimH26	0	1	0	0	0	0	0	0	0	0	0	0	0	0	0	0	0	0	0	0	0	0	0	0	0	0	0	0	0	0	0	0	0	0	0	0	0
H1-001-0087-M-C	Urinary	2016-7	PRJEB35745	SAMEA6377945	GCA_902707465.2	B2	73	STc73	E	O6	H1	fimH30	1	0	0	0	0	0	0	0	0	0	0	0	0	0	0	0	0	0	0	0	0	0	0	0	0	0	0	0	0	0	0	0	0	0	0	0	0
H1-001-0088-K-O	Digestive	2016-7	PRJEB35745	SAMEA6377946	GCA_902707425.2	B2	73	STc73	F	O6	H1	fimH10	1	0	0	0	0	0	0	0	0	0	0	0	0	0	0	0	0	0	0	0	0	0	0	0	0	0	0	0	0	0	0	0	0	0	0	0	0
H1-001-0089-F-A	Urinary	2016-7	PRJEB35745	SAMEA6377947	GCA_902707365.1	D	69	STc69	C	O15	H18	fimH27	1	0	0	0	0	0	0	0	0	0	0	0	0	0	0	0	0	0	0	0	0	0	0	0	0	0	0	0	0	0	0	0	0	0	1	0	0
H1-001-0090-C-J	Digestive	2016-7	PRJEB35745	SAMEA6377948	GCA_902707405.1	B2	12	STc12		O4	H1	fimH106	1	0	0	0	0	0	0	0	0	0	0	0	0	0	0	0	0	0	0	0	0	0	0	0	0	0	0	0	0	0	0	0	0	0	0	0	0
H1-001-0091-R-G	Digestive	2016-7	PRJEB35745	SAMEA6377949	GCA_902707475.2	A	1415	STc10	B	Onovel16	H34	fimH444	0	0	0	0	0	0	0	0	0	0	0	0	0	0	0	0	0	0	0	0	0	0	0	0	0	0	0	0	0	0	0	0	0	0	0	0	0
H1-001-0092-L-F	Digestive	2016-7	PRJEB35745	SAMEA6377950	GCA_902707355.2	A	45	STc45		O25b	H30	fimH54	0	1	0	0	0	0	0	0	0	0	0	0	0	0	0	0	0	0	0	0	0	0	0	0	0	0	0	0	0	0	0	0	0	0	0	0	0
H1-001-0093-R-A	Digestive	2016-7	PRJEB35745	SAMEA6377951	GCA_902707375.2	B1	155	STc58		O25b	H34	fimH121	0	0	0	0	0	0	0	0	0	0	0	0	0	0	0	0	0	0	0	0	0	0	0	0	0	0	0	0	0	0	0	0	0	0	0	0	0
H1-001-0094-C-D	unknown	2016-7	PRJEB35745	SAMEA6377952	GCA_902707325.2	A	10	STc10	B	O12	H4	fimH27	0	0	0	0	0	0	0	0	0	0	0	1	0	0	1	0	0	0	0	0	0	0	0	0	0	0	0	0	0	0	0	0	0	0	0	0	0
H1-001-0095-N-K	Urinary	2016-7	PRJEB35745	SAMEA6377953	GCA_902707385.2	B2	12	STc12		O4	H5	fimH386	1	0	0	0	0	0	0	0	0	0	0	0	0	0	0	0	0	0	0	0	0	0	0	0	0	0	0	0	0	0	0	0	0	0	0	0	0
H1-001-0096-B-O	Digestive	2016-7	PRJEB35745	SAMEA6377954	GCA_902707495.2	B1	1431	STc162		O9	H10	fimH32	0	0	0	0	0	0	0	0	0	0	0	0	0	0	0	0	0	0	0	0	0	0	0	0	0	0	0	0	0	0	0	0	0	0	0	0	0
H1-001-0097-B-F	Digestive	2016-7	PRJEB35745	SAMEA6377955	GCA_902707395.2	B1	162	STc162		O9	H9	fimH32	1	1	0	0	0	0	0	0	0	0	0	0	0	0	0	0	0	0	0	0	0	0	0	0	0	0	0	0	0	0	0	0	0	0	0	0	0
H1-001-0098-B-K	Urinary	2016-7	PRJEB35745	SAMEA6377956	GCA_902707315.2	B2	95	STc95	E	O2	H4	fimH27	1	1	0	0	0	0	0	0	0	0	0	0	0	0	0	0	0	0	0	0	0	0	0	0	0	0	0	0	0	0	0	0	0	0	0	0	0
H1-001-0099-L-B	Digestive	2016-7	PRJEB35745	SAMEA6377957	GCA_902707435.2	B2	131	STc131	B	O25b	H4	fimH30	1	0	0	0	0	0	0	0	0	0	0	1	0	0	1	0	1	0	1	0	0	0	0	0	0	0	0	0	0	0	0	0	0	0	0	0	0
H1-001-0100-H-O	Urinary	2016-7	PRJEB35745	SAMEA6377958	GCA_902707515.2	D	69	STc69	C	O15	H18	fimH27	1	0	0	0	0	0	0	0	0	0	0	0	0	0	0	0	0	0	0	0	0	0	0	0	0	0	0	0	0	0	0	0	0	0	0	0	0
H1-001-0101-D-A	Digestive	2016-7	PRJEB35745	SAMEA6377959	GCA_902707505.2	B2	95	STc95	C	O1	H7	fimH27	0	1	0	0	0	0	0	0	0	0	0	0	0	0	0	0	0	0	0	0	0	0	0	0	0	0	0	0	0	0	0	0	0	0	0	0	0
H1-001-0102-V-J	Digestive	2016-7	PRJEB35745	SAMEA6377960	GCA_902707645.2	A	48	STc10	A	O137	H4	fimH54	0	1	0	0	0	0	0	0	0	0	0	0	1	1	0	1	0	1	0	0	1	0	1	0	0	0	0	0	0	0	0	0	0	0	0	0	0
H1-001-0103-G-B	Digestive	2016-7	PRJEB35745	SAMEA6377961	GCA_902707695.1	A	10	STc10	B	O8	H17	fimH43	0	1	0	0	0	0	0	0	0	0	0	0	0	0	0	0	0	0	0	0	0	0	0	0	0	0	0	0	0	0	0	0	0	0	0	0	0
H1-001-0104-J-J	Urinary	2016-7	PRJEB35745	SAMEA6377962	GCA_902707685.2	F	62	ST62		O7	H45	fimH44	1	0	0	0	0	0	0	0	0	0	0	0	0	0	0	0	0	0	0	0	0	0	0	0	0	0	0	0	0	0	0	0	0	0	0	0	0
H1-001-0105-C-P	Digestive	2016-7	PRJEB35745	SAMEA6377963	GCA_902707595.2	A	1594	STc93		O21	H4	fimH30	1	1	0	0	0	0	0	0	0	0	0	0	0	0	0	0	0	0	0	0	0	0	0	0	0	0	0	0	0	0	0	0	0	0	0	0	0
H1-001-0106-C-J	Catheter	2016-7	PRJEB35745	SAMEA6377964	GCA_902707525.2	B1	388	ST388		O25b	H2	fimH26	1	0	0	0	0	0	0	0	0	0	0	0	0	0	0	0	0	0	0	0	0	0	0	0	0	0	0	0	0	0	0	0	0	0	0	0	0
H1-001-0107-L-E	Urinary	2016-7	PRJEB35745	SAMEA6377965	GCA_902707655.2	B2	131	STc131	B	O25b	H4	fimH22	1	1	0	0	0	0	0	0	0	0	0	0	0	0	0	0	0	0	0	0	0	0	0	0	0	0	0	0	0	0	0	0	0	0	0	0	0
H1-001-0108-S-J	Urinary	2016-7	PRJEB35745	SAMEA6377966	GCA_902707565.2	A	2253	STc93		O15	H33	fimH_not_found	0	1	0	0	0	0	0	0	0	0	0	0	0	0	0	0	0	0	0	0	0	0	0	0	0	0	0	0	0	0	0	0	0	0	0	0	0
H1-001-0109-S-B	Digestive	2016-7	PRJEB35745	SAMEA6377967	GCA_902707555.1	D	394	ST394		O17	H18	fimH41	1	0	0	0	0	0	0	1	0	0	0	0	0	0	0	0	0	0	0	0	0	0	0	0	0	0	0	0	0	0	0	0	0	0	1	0	0
H1-001-0110-D-F	Urinary	2016-7	PRJEB35745	SAMEA6377968	GCA_902707705.1	D	69	STc69	D	O_not_found	H2	fimH27	1	0	0	0	0	0	0	0	0	0	0	0	0	0	0	0	0	0	0	0	0	0	0	0	0	0	0	0	0	0	0	0	0	0	0	0	0
H1-001-0111-B-J	Digestive	2016-7	PRJEB35745	SAMEA6377969	GCA_902707575.2	G	117	ST117		O143	H4	fimH97	0	1	0	0	0	0	0	0	0	0	0	0	0	0	0	0	0	0	0	0	0	0	0	0	0	0	0	0	0	0	0	0	0	0	0	0	0
H1-001-0112-D-M	Digestive	2016-7	PRJEB35745	SAMEA6377970	GCA_902707605.2	F	415	STc59		O1	H7	fimH41	1	0	0	0	0	0	0	0	0	0	0	0	0	0	0	0	0	0	0	0	0	0	0	0	0	0	0	0	0	0	0	0	0	0	0	0	0
H1-001-0113-J-D	Digestive	2016-7	PRJEB35745	SAMEA6377971	GCA_902707635.2	D	405	ST405		O102	H6	fimH27	0	0	0	0	0	0	0	0	0	0	0	0	0	0	0	0	0	0	0	0	0	0	0	0	0	0	0	0	0	0	0	0	0	0	0	0	0
H1-001-0114-R-S	Digestive	2016-7	PRJEB35745	SAMEA6377972	GCA_902707545.2	B2	404	STc14		O75	H5	fimH27	1	0	0	0	0	0	0	0	0	0	0	1	0	0	1	0	0	0	0	1	0	0	0	0	0	0	0	0	0	0	0	0	0	0	0	0	0
H1-001-0115-L-J	Digestive	2016-7	PRJEB35745	SAMEA6377973	GCA_902707535.2	D	69	STc69	D	O17	H18	fimH27	1	0	0	0	0	0	0	0	0	0	0	0	0	0	0	0	0	0	0	0	0	0	0	0	0	0	0	0	0	0	0	0	0	0	1	0	0
H1-001-0116-H-M	Digestive	2016-7	PRJEB35745	SAMEA6377974	GCA_902707615.2	B2	131	STc131	C1	O25b	H4	fimH30	1	0	0	0	0	0	0	0	0	0	0	0	0	0	0	0	0	0	0	0	0	0	0	0	0	0	0	0	0	0	0	0	0	0	0	0	0
H1-001-0117-D-M	Surgery	2016-7	PRJEB35745	SAMEA6377975	GCA_902707625.2	B2	569	STc420		O134	H31	fimH5	1	0	0	0	0	0	0	0	0	0	0	0	0	0	0	0	0	0	0	0	0	0	0	0	0	0	0	0	0	0	0	0	0	0	0	0	0
H1-001-0118-F-M	Urinary	2016-7	PRJEB35745	SAMEA6377976	GCA_902707675.2	B2	73	STc73	C	O6	H1	fimH10	1	0	0	0	0	0	0	0	0	0	0	0	0	0	0	0	0	0	0	0	0	0	0	0	0	0	0	0	0	0	0	0	0	0	0	0	0
H1-001-0119-F-Z	Urinary	2016-7	PRJEB35745	SAMEA6377977	GCA_902707715.2	B2	14	STc14		O75	H5	fimH27	1	0	0	0	0	0	0	0	0	0	0	0	0	0	0	0	0	0	0	0	0	0	0	0	0	0	0	0	0	0	0	0	0	0	0	0	0
H1-001-0120-M-A	Digestive	2016-7	PRJEB35745	SAMEA6377978	GCA_902707665.2	A	1434	ST1434		O18	H14	fimH53	0	0	0	0	0	0	0	0	0	0	0	0	0	0	0	0	0	0	0	0	0	0	0	0	0	0	0	0	0	0	0	0	0	0	0	0	0
H1-001-0121-Q-J	Digestive	2016-7	PRJEB35745	SAMEA6377979	GCA_902707585.2	C	23	STc88		O8	H30	fimH32	0	0	0	0	0	0	0	0	0	0	0	0	0	0	0	0	0	0	0	0	0	0	0	0	0	0	0	0	0	0	0	0	0	0	0	0	0
H1-001-0122-S-J	Digestive	2016-7	PRJEB35745	SAMEA6377980	GCA_902707795.2	B2	73	STc73	E	O6	H1	fimH30	1	0	0	0	0	0	0	0	0	0	0	0	0	0	0	0	0	0	0	0	0	0	0	0	0	0	0	0	0	0	0	0	0	0	0	0	0
H1-001-0123-M-L	Digestive	2016-7	PRJEB35745	SAMEA6377981	GCA_902707865.2	D	69	STc69	D	O15	H1	fimH27	1	0	0	0	0	0	0	0	0	0	0	0	0	0	0	0	0	0	0	0	0	0	0	0	0	0	0	0	0	0	0	0	0	0	1	0	0
H1-001-0124-C-A	Digestive	2016-7	PRJEB35745	SAMEA6377982	GCA_902707745.2	A	10	STc10	C	O101	H9	fimH54	0	1	0	0	0	0	0	0	0	0	0	0	0	0	0	0	0	0	0	0	0	0	0	0	0	0	0	0	0	0	0	0	0	0	0	0	0
H1-001-0125-B-M	Digestive	2016-7	PRJEB35745	SAMEA6377983	GCA_902707885.2	B1	58	STc58		O49	H9	fimH32	0	0	0	0	0	0	0	0	0	0	0	0	1	1	0	1	0	1	0	0	1	0	0	0	0	0	0	0	0	0	0	0	0	0	0	0	0
H1-001-0126-S-B	Digestive	2016-7	PRJEB35745	SAMEA6377984	GCA_902707785.2	D	69	STc69	C	O15	H6	fimH27	1	1	0	0	0	0	0	0	0	0	0	0	0	0	0	0	0	0	0	0	0	0	0	0	0	0	0	0	0	0	0	0	0	0	1	0	0
H1-001-0127-P-J	Urinary	2016-7	PRJEB35745	SAMEA6377985	GCA_902707825.2	B1	642	ST642		O105	H4	fimH31	1	0	0	0	0	0	0	0	0	0	0	0	0	0	0	0	0	0	0	0	0	0	0	0	0	0	0	0	0	0	0	0	0	0	0	0	0
H1-001-0128-B-A	Urinary	2016-7	PRJEB35745	SAMEA6377986	GCA_902707875.2	B2	73	STc73	C	O6	H1	fimH10	1	0	0	0	0	0	0	0	0	0	0	0	0	0	0	0	0	0	0	0	0	0	0	0	0	0	0	0	0	0	0	0	0	0	0	0	0
H1-001-0129-R-J	Urinary	2016-7	PRJEB35745	SAMEA6377987	GCA_902707765.2	A	409	ST409		O7	H38	fimH_not_found	0	0	0	0	0	0	0	0	0	0	0	0	0	0	0	0	0	0	0	0	0	0	0	0	0	0	0	0	0	0	0	0	0	0	0	0	0
H1-001-0130-N-D	Digestive	2016-7	PRJEB35745	SAMEA6377988	GCA_902707895.2	B1	7093	ST7093		O8	H16	fimH32	0	0	0	0	0	0	0	0	0	0	0	0	1	1	0	1	0	1	0	0	1	0	1	0	0	0	0	0	0	0	0	0	0	0	0	0	0
H1-001-0131-C-A	Digestive	2016-7	PRJEB35745	SAMEA6377989	GCA_902707835.2	C	88	STc88		O86	H25	fimH41	1	0	0	0	0	0	0	0	0	0	0	0	0	0	0	0	0	0	0	0	0	0	0	0	0	0	0	0	0	0	0	0	0	0	0	0	0
H1-001-0132-J-F	Urinary	2016-7	PRJEB35745	SAMEA6377990	GCA_902707855.2	D	69	STc69	D	O153	H2	fimH27	1	0	0	0	0	0	0	0	0	0	0	0	0	0	0	0	0	0	0	0	0	0	0	0	0	0	0	0	0	0	0	0	0	0	0	0	0
H1-001-0133-V-M	Multiple	2016-7	PRJEB35745	SAMEA6377991	GCA_902707805.2	B2	569	STc420		O134 O46	H31	fimH5	1	0	0	0	0	0	0	0	0	0	0	0	0	0	0	0	0	0	0	0	0	0	0	0	0	0	0	0	0	0	0	0	0	0	0	0	0
H1-001-0134-C-D	Catheter	2016-7	PRJEB35745	SAMEA6377992	GCA_902707725.2	D	69	STc69	C	O15	H18	fimH27	1	0	0	0	0	0	0	0	0	0	0	0	1	1	0	1	0	1	0	0	1	0	1	0	0	0	0	0	0	0	0	0	0	0	1	0	0
H1-001-0135-L-E	Urinary	2016-7	PRJEB35745	SAMEA6377993	GCA_902707735.2	B2	95	STc95	D	O45	H7	fimH54	1	1	0	0	0	0	0	0	0	0	0	0	0	0	0	0	0	0	0	0	0	0	0	0	0	0	0	0	0	0	0	0	0	0	0	0	0
H1-001-0136-C-S	Digestive	2016-7	PRJEB35745	SAMEA6377994	GCA_902707755.2	D	38	STc38		O153	H14	fimH5	0	0	0	0	0	0	0	0	0	0	0	1	0	0	1	0	1	0	1	0	0	0	0	0	0	0	0	0	0	0	0	0	0	0	0	0	0
H1-001-0137-D-L	Digestive	2016-7	PRJEB35745	SAMEA6377995	GCA_902707845.2	D	69	STc69	C	O17	H18	fimH27	1	0	0	0	0	0	0	0	0	0	0	0	1	1	0	0	0	1	0	0	1	0	1	0	0	0	0	0	0	0	0	0	0	0	1	0	0
H1-001-0138-N-F	Urinary	2016-7	PRJEB35745	SAMEA6377996	GCA_902707775.2	B2	95	STc95	D	O2	H4	fimH30	1	1	0	0	0	0	0	0	0	0	0	0	0	0	0	0	0	0	0	0	0	0	0	0	0	0	0	0	0	0	0	0	0	0	0	0	0
H1-001-0139-M-B	Digestive	2016-7	PRJEB35745	SAMEA6377997	GCA_902707815.1	B1	3580	STc162		O109	H7	fimH32	0	1	0	0	0	0	0	0	0	0	0	0	0	0	0	0	0	0	0	0	0	0	0	0	0	0	0	0	0	0	0	0	0	0	0	0	0
H1-001-0140-M-O	Urinary	2016-7	PRJEB35745	SAMEA6377998	GCA_902707905.1	B2	73	STc73	F	O6	H1	fimH10	1	0	0	0	0	0	0	0	0	0	0	0	0	0	0	0	0	0	0	0	0	0	0	0	0	0	0	0	0	0	0	0	0	0	0	0	0
H1-001-0141-G-Y	Urinary	2016-7	PRJEB35745	SAMEA6377999	GCA_902707915.2	B2	131	STc131	C2	O25b	H4	fimH30	1	0	0	0	0	0	0	0	0	0	0	0	0	0	0	0	0	0	0	0	0	0	0	0	0	0	0	0	0	0	0	0	0	0	0	0	0
H1-001-0142-L-C	Urinary	2016-7	PRJEB35745	SAMEA6378000	GCA_902707945.2	B2	5242	STc73	F	O6	H1	fimH10	1	0	0	0	0	0	0	0	0	0	0	0	0	0	0	0	0	0	0	0	0	0	0	0	0	0	0	0	0	0	0	0	0	0	0	0	0
H1-001-0143-B-M	Urinary	2016-7	PRJEB35745	SAMEA6378001	GCA_902707955.2	D	69	STc69	C	O17	H18	fimH27	1	1	0	0	0	0	0	0	0	0	0	0	0	0	0	0	0	0	0	0	0	0	0	0	0	0	0	0	0	0	0	0	0	0	1	0	0
H1-001-0145-J-P	Pulmonary	2016-7	PRJEB35745	SAMEA6378002	GCA_902707965.2	E	57	ST57		O119	H10	fimH54	1	0	0	0	0	0	0	0	0	0	0	0	0	0	0	0	0	0	0	0	0	0	0	0	0	0	0	0	0	0	0	0	0	0	0	0	0
H1-001-0146-V-D	Digestive	2016-7	PRJEB35745	SAMEA6378003	GCA_902707935.2	F	1674	ST1674		O11	H25	fimH138	0	1	0	0	0	0	0	0	0	0	0	0	0	0	0	0	0	0	0	0	0	0	0	0	0	0	0	0	0	0	0	0	0	0	0	0	1
H1-001-0147-D-A	Digestive	2016-7	PRJEB35745	SAMEA6378004	GCA_902707975.1	D	405	ST405		O102	H6	fimH27	0	0	0	0	0	0	0	0	0	0	0	0	0	0	0	0	0	0	0	0	0	0	0	0	0	0	0	0	0	0	0	0	0	0	0	0	0
H1-001-0148-Y-J	Digestive	2016-7	PRJEB35745	SAMEA6378005	GCA_902707925.2	B2	141	STc141		O2	H6	fimH5	1	0	0	0	0	0	0	0	0	0	0	0	0	0	0	0	0	0	0	0	0	0	0	0	0	0	0	0	0	0	0	0	0	0	0	0	0
H1-001-0149-B-A	Urinary	2016-7	PRJEB35745	SAMEA6378006	GCA_902708045.2	D	405	ST405		O102	H6	fimH27	0	0	0	0	0	0	0	0	0	0	0	0	0	0	0	0	0	0	0	0	0	0	0	0	0	0	0	0	0	0	0	0	0	0	0	0	0
H1-001-0150-D-P	Catheter	2016-7	PRJEB35745	SAMEA6378007	GCA_902708005.1	D	69	STc69	C	O15	H18	fimH27	1	0	0	0	0	0	0	0	0	0	0	0	0	0	0	0	0	0	0	0	0	0	0	0	0	0	0	0	0	0	0	0	0	0	1	0	0
H1-001-0151-L-P	Urinary	2016-7	PRJEB35745	SAMEA6378008	GCA_902708025.2	B2	131	STc131	C2	O25b	H4	fimH30	1	0	0	0	0	0	0	0	0	0	0	0	0	0	0	0	0	0	0	0	0	0	0	0	0	0	0	0	0	0	0	0	0	0	0	0	0
H1-001-0152-D-D	Urinary	2016-7	PRJEB35745	SAMEA6378009	GCA_902708035.2	D	69	STc69	C	O17	H18	fimH27	1	0	0	0	0	0	0	0	0	0	0	0	0	0	0	0	0	0	0	0	0	0	0	0	0	0	0	0	0	0	0	0	0	0	1	0	0
H1-001-0153-G-B	Urinary	2016-7	PRJEB35745	SAMEA6378010	GCA_902708015.2	B1	58	STc58		O9	H25	fimH32	1	1	0	0	0	0	0	0	0	0	0	0	0	0	0	0	0	0	0	0	0	0	0	0	0	0	0	0	0	0	0	0	0	0	0	0	0
H1-001-0154-T-K	Catheter	2016-7	PRJEB35745	SAMEA6378011	GCA_902707995.2	C	410	STc88		O8	H9	fimH24	0	0	0	0	0	0	0	0	0	0	0	0	0	0	0	0	0	0	0	0	0	0	0	0	0	0	0	0	0	0	0	0	0	0	0	0	0
H1-001-0155-M-I	Digestive	2016-7	PRJEB35745	SAMEA6378012	GCA_902707985.2	G	117	ST117		O114	H4	fimH97	1	1	0	0	0	0	0	0	0	0	0	0	0	0	0	0	0	0	0	0	0	0	0	0	0	0	0	0	0	0	0	0	0	0	0	0	0
H1-001-0156-V-R	Digestive	2016-7	PRJEB35745	SAMEA6378013	GCA_902708155.2	B1	8099	STc58		O9	H17	fimH32	1	1	0	0	0	0	0	0	0	0	0	0	1	1	0	1	0	1	0	0	1	0	0	0	0	0	0	0	0	0	0	0	0	0	0	0	0
H1-001-0157-P-A	Urinary	2016-7	PRJEB35745	SAMEA6378014	GCA_902708125.2	B2	73	STc73	F	O18	H1	fimH10	1	0	0	0	0	0	0	0	0	0	0	0	0	0	0	0	0	0	0	0	0	0	0	0	0	0	0	0	0	0	0	0	0	0	0	0	0
H1-002-0001-M-C	Urinary	2016-7	PRJEB35745	SAMEA6378015	GCA_902708075.2	B2	131	STc131	C2	O25b	H4	fimH30	1	0	0	0	0	0	0	0	0	0	0	0	0	0	0	0	0	0	0	0	0	0	0	0	0	0	0	0	0	0	0	0	0	0	0	0	0
H1-002-0002-B-M	Urinary	2016-7	PRJEB35745	SAMEA6378016	GCA_902708105.2	B2	12	STc12		O4	H1	fimH_not_found	1	0	0	0	0	0	0	0	0	0	0	0	0	0	0	0	0	0	0	0	0	0	0	0	0	0	0	0	0	0	0	0	0	0	0	0	0
H1-002-0003-L-L	Urinary	2016-7	PRJEB35745	SAMEA6378017	GCA_902708165.2	F	59	STc59		O1	H7	fimH_not_found	0	0	0	0	0	0	0	0	0	0	0	0	0	0	0	0	0	0	0	0	0	0	0	0	0	0	0	0	0	0	0	0	0	0	0	0	1
H1-002-0004-T-A	Urinary	2016-7	PRJEB35745	SAMEA6378018	GCA_902708065.2	B2	131	STc131	C2	O25b	H4	fimH30	1	0	0	0	0	0	0	0	0	0	0	0	0	0	0	0	0	0	0	0	0	0	0	0	0	0	0	0	0	0	0	0	0	0	0	0	0
H1-002-0005-B-J	Urinary	2016-7	PRJEB35745	SAMEA6378019	GCA_902708115.2	B2	95	STc95	A	O1	H7	fimH41	1	0	0	0	0	0	0	0	0	0	0	0	0	0	0	0	0	0	0	0	0	0	0	0	0	0	0	0	0	0	0	0	0	0	0	0	0
H1-002-0006-F-J	unknown	2016-7	PRJEB35745	SAMEA6378020	GCA_902708175.2	D	69	STc69	C	O15	H1	fimH27	1	0	0	0	0	0	0	0	0	0	0	0	0	0	0	0	0	0	0	0	0	0	0	0	0	0	0	0	0	0	0	0	0	0	1	0	0
H1-002-0007-M-M	Urinary	2016-7	PRJEB35745	SAMEA6378021	GCA_902708135.2	C	23	STc88		O78	H10	fimH35	1	0	0	0	0	0	0	0	0	0	0	0	0	0	0	0	0	0	0	0	0	0	0	0	0	0	0	0	0	0	0	0	0	0	0	0	0
H1-002-0008-D-F	Urinary	2016-7	PRJEB35745	SAMEA6378022	GCA_902708095.2	B2	12	STc12		O4	H1	fimH41	1	0	0	0	0	0	0	0	0	0	0	0	0	0	0	0	0	0	0	0	0	0	0	0	0	0	0	0	0	0	0	0	0	0	0	0	0
H1-002-0009-P-A	Digestive	2016-7	PRJEB35745	SAMEA6378023	GCA_902708215.2	D	69	STc69	D	O17	H18	fimH27	0	0	0	0	0	0	0	0	0	0	0	0	0	0	0	0	0	0	0	0	0	0	0	0	0	0	0	0	0	0	0	0	0	0	1	0	0
H1-002-0010-M-M	Urinary	2016-7	PRJEB35745	SAMEA6378024	GCA_902708085.2	B1	162	STc162		O9	H9	fimH32	1	1	0	0	0	0	0	0	0	0	0	0	0	0	0	0	0	0	0	0	0	0	0	0	0	0	0	0	0	0	0	0	0	0	0	0	0
H1-002-0011-M-G	Urinary	2016-7	PRJEB35745	SAMEA6378025	GCA_902708205.2	C	23	STc88		O8	H9	fimH402	1	1	0	0	0	0	0	0	0	0	0	0	1	1	0	1	0	1	0	0	1	0	1	0	0	0	0	0	0	0	0	0	0	0	0	0	0
H1-002-0012-T-C	Digestive	2016-7	PRJEB35745	SAMEA6378026	GCA_902708185.2	D	393	STc393		O15	H1	fimH54	1	0	0	0	0	0	0	0	0	0	0	0	0	0	0	0	0	0	0	0	0	0	0	0	0	0	0	0	0	0	0	0	0	0	0	0	0
H1-002-0013-G-S	Digestive	2016-7	PRJEB35745	SAMEA6378027	GCA_902708195.2	D	69	STc69	D	O25b	H18	fimH27	1	0	0	0	0	0	0	0	0	0	0	0	0	0	0	0	0	0	0	0	0	0	0	0	0	0	0	0	0	0	0	0	0	0	1	0	0
H1-002-0014-K-M	Urinary	2016-7	PRJEB35745	SAMEA6378028	GCA_902708145.2	B2	131	STc131	A	O16	H5	fimH41	1	0	0	0	0	0	0	0	0	0	0	0	0	0	1	0	0	0	0	0	0	0	0	0	0	0	0	0	0	0	0	0	0	0	0	0	0
H1-002-0015-B-R	Multiple	2016-7	PRJEB35745	SAMEA6378029	GCA_902708055.2	A	450	STc10	A	O45	H16	fimH34	1	0	0	0	0	0	0	0	0	0	0	0	0	0	0	0	0	0	0	0	0	0	0	0	0	0	0	0	0	0	0	0	0	0	0	0	0
H1-002-0016-H-R	Catheter	2016-7	PRJEB35745	SAMEA6378030	GCA_902708255.2	B2	1193	STc14		O75	H5	fimH64	1	0	0	0	0	0	0	0	0	0	0	0	0	0	0	0	0	0	0	0	0	0	0	0	0	0	0	0	0	0	0	0	0	0	0	0	0
H1-002-0017-S-I	unknown	2016-7	PRJEB35745	SAMEA6378031	GCA_902708265.2	B2	131	STc131	A	O16	H5	fimH41	1	0	0	0	0	0	0	0	0	0	0	0	0	0	1	0	0	0	0	0	0	0	0	0	0	0	0	0	0	0	0	0	0	0	0	0	0
H1-002-0018-N-A	Digestive	2016-7	PRJEB35745	SAMEA6378032	GCA_902708235.2	B1	8102	ST8102		O9	H25	fimH54	0	0	0	0	0	0	0	0	0	0	0	0	0	0	0	0	0	0	0	0	0	0	0	0	0	0	0	0	0	0	0	0	0	0	0	0	0
H1-002-0019-P-P	Urinary	2016-7	PRJEB35745	SAMEA6378033	GCA_902708225.2	D	69	STc69	D	O15	H18	fimH27	1	0	0	0	0	0	0	0	0	0	0	0	0	0	0	0	0	0	0	0	0	0	0	0	0	0	0	0	0	0	0	0	0	0	1	0	0
H1-002-0020-C-L	Digestive	2016-7	PRJEB35745	SAMEA6378034	GCA_902708245.2	B2	131	STc131	C1	O25b	H4	fimH30	1	0	0	0	0	0	0	0	0	0	0	0	0	0	0	0	0	0	0	0	0	0	0	0	0	0	0	0	0	0	0	0	0	0	0	0	0
H1-002-0021-O-L	Urinary	2016-7	PRJEB35745	SAMEA6378035	GCA_902708275.2	D	8116	STc69	D	O17	H18	fimH27	1	0	0	0	0	0	0	0	0	0	0	0	0	0	0	0	0	0	0	0	0	0	0	0	0	0	0	0	0	0	0	0	0	0	1	0	0
H1-002-0022-N-F	Urinary	2016-7	PRJEB35745	SAMEA6378036	GCA_902708285.2	B2	73	STc73	B	O22	H1	fimH103	1	0	0	0	0	0	0	0	0	0	0	0	0	0	0	0	0	0	0	0	0	0	0	0	0	0	0	0	0	0	0	0	0	0	0	0	0
H1-002-0023-C-A	Pulmonary	2016-7	PRJEB35745	SAMEA6378037	GCA_902708315.2	D	69	STc69	C	O45	H16	fimH27	1	0	0	0	0	0	0	0	0	0	0	0	0	0	0	0	0	0	0	0	0	0	0	0	0	0	0	0	0	0	0	0	0	0	1	0	0
H1-002-0024-V-G	Digestive	2016-7	PRJEB35745	SAMEA6378038	GCA_902708305.2	B2	83	ST83		O83	H5	fimH21	1	0	0	0	0	0	0	0	0	0	0	0	0	0	0	0	0	0	0	0	0	0	0	0	0	0	0	0	0	0	0	0	0	0	0	0	0
H1-002-0025-C-P	Urinary	2016-7	PRJEB35745	SAMEA6378039	GCA_902708295.2	D	69	STc69	D	O15	H18	fimH27	0	0	0	0	0	0	0	0	0	0	0	0	0	0	0	0	0	0	0	0	0	0	0	0	0	0	0	0	0	0	0	0	0	0	1	0	0
H1-002-0026-M-N	Urinary	2016-7	PRJEB35745	SAMEA6378040	GCA_902708395.2	B2	131	STc131	C2	O25b	H4	fimH30	1	0	0	0	0	0	0	0	0	0	0	0	0	0	0	0	0	0	0	0	0	0	0	0	0	0	0	0	0	0	0	0	0	0	0	0	0
H1-002-0027-A-K	Urinary	2016-7	PRJEB35745	SAMEA6378041	GCA_902708425.2	B2	127	STc127		O6	H31	fimH2	1	0	0	0	0	0	0	0	0	0	0	0	0	0	0	0	0	0	0	0	0	0	0	0	0	0	0	0	0	0	0	0	0	0	0	0	0
H1-002-0028-B-G	Digestive	2016-7	PRJEB35745	SAMEA6378042	GCA_902708445.2	B2	131	STc131	A	O16	H5	fimH41	1	0	0	0	0	0	0	0	0	0	0	0	0	0	1	0	0	0	0	0	0	0	0	0	0	0	0	0	0	0	0	0	0	0	0	0	0
H1-002-0029-A-E	Digestive	2016-7	PRJEB35745	SAMEA6378043	GCA_902708325.2	D	69	STc69	D	O15	H1	fimH27	1	0	0	0	0	0	0	0	0	0	0	0	0	0	0	0	0	0	0	0	0	0	0	0	0	0	0	0	0	0	0	0	0	0	1	0	0
H1-002-0030-T-Y	Urinary	2016-7	PRJEB35745	SAMEA6378044	GCA_902708375.2	B2	681	ST681		O8	H5	fimH3	1	0	0	0	0	0	0	0	0	0	0	0	0	0	0	0	0	0	0	0	0	0	0	0	0	0	0	0	0	0	0	0	0	0	0	0	0
H1-002-0031-C-S	unknown	2016-7	PRJEB35745	SAMEA6378045	GCA_902708405.2	B2	141	STc141		O2	H6	fimH5	1	0	0	0	0	0	0	0	0	0	0	0	0	0	0	0	0	0	0	0	0	0	0	0	0	0	0	0	0	0	0	0	0	0	0	0	0
H1-002-0032-S-C	Digestive	2016-7	PRJEB35745	SAMEA6378046	GCA_902708415.2	A	10	STc10	B	O12	H4	fimH27	0	0	0	0	0	0	0	0	0	0	0	0	0	0	0	0	0	0	0	0	0	0	0	0	0	0	0	0	0	0	0	0	0	0	0	0	0
H1-002-0033-S-R	Multiple	2016-7	PRJEB35745	SAMEA6378047	GCA_902708385.2	B2	73	STc73	C	O6	H1	fimH10	1	0	0	0	0	0	0	0	0	0	0	0	0	0	0	0	0	0	0	0	0	0	0	0	0	0	0	0	0	0	0	0	0	0	0	0	0
H1-002-0034-C-Z	Urinary	2016-7	PRJEB35745	SAMEA6378048	GCA_902708345.2	B2	12	STc12		O4	H1	fimH106	1	0	0	0	0	0	0	0	0	0	0	0	0	0	0	0	0	0	0	0	0	0	0	0	0	0	0	0	0	0	0	0	0	0	0	0	0
H1-002-0035-L-C	Digestive	2016-7	PRJEB35745	SAMEA6378049	GCA_902708365.2	B2	144	ST144		O16	H6	fimH27	1	0	0	0	0	0	0	0	0	0	0	0	0	0	0	0	0	0	0	0	0	0	0	0	0	0	0	0	0	0	0	0	0	0	0	0	0
H1-002-0036-S-N	Urinary	2016-7	PRJEB35745	SAMEA6378050	GCA_902708435.2	B2	12	STc12		O4	H1	fimH106	1	0	0	0	0	0	0	0	0	0	0	0	0	0	0	0	0	0	0	0	0	0	0	0	0	0	0	0	0	0	0	0	0	0	0	0	0
H1-002-0037-M-F	Urinary	2016-7	PRJEB35745	SAMEA6378051	GCA_902708355.2	B2	95	STc95	D	O1	H7	fimH30	1	1	0	0	0	0	0	0	0	0	0	0	0	0	0	0	0	0	0	0	0	0	0	0	0	0	0	0	0	0	0	0	0	0	0	0	0
H1-002-0038-D-O	Digestive	2016-7	PRJEB35745	SAMEA6378052	GCA_902708335.2	A	398	STc46		O133	H20	fimH54	0	0	0	0	0	0	0	0	0	0	0	0	0	0	0	0	0	0	0	0	0	0	0	0	0	0	0	0	0	0	0	0	0	0	0	0	0
H1-002-0039-R-E	Urinary	2016-7	PRJEB35745	SAMEA6378053	GCA_902708485.2	B2	131	STc131	A	O16	H5	fimH41	1	0	0	0	0	0	0	0	0	0	0	0	0	0	0	0	0	0	0	0	0	0	0	0	0	0	0	0	0	0	0	0	0	0	0	0	0
H1-002-0040-D-F	Urinary	2016-7	PRJEB35745	SAMEA6378054	GCA_902708535.2	B2	131	STc131	C2	O25b	H4	fimH30	1	0	0	0	0	0	0	0	0	0	0	0	0	0	0	0	0	0	0	0	0	0	0	0	0	0	0	0	0	0	0	0	0	0	0	0	0
H1-002-0041-E-M	Pulmonary	2016-7	PRJEB35745	SAMEA6378055	GCA_902708515.2	B2	131	STc131	A	O16	H5	fimH41	1	0	0	0	0	0	0	0	0	0	0	0	0	0	1	0	0	0	0	0	0	0	0	0	0	0	0	0	0	0	0	0	0	0	0	0	0
H1-002-0042-T-M	Urinary	2016-7	PRJEB35745	SAMEA6378056	GCA_902708525.2	B2	131	STc131	B	O25b	H4	fimH30	1	0	0	0	0	0	0	0	0	0	0	1	0	0	1	0	1	0	1	0	0	0	0	0	0	0	0	0	0	0	0	0	0	0	0	0	0
H1-002-0043-S-L	Digestive	2016-7	PRJEB35745	SAMEA6378057	GCA_902708555.2	B2	131	STc131	A	O153	H5	fimH41	1	0	0	0	0	0	0	0	0	0	0	0	0	0	1	0	0	0	0	0	0	0	0	0	0	0	0	0	0	0	0	0	0	0	0	0	0
H1-002-0044-L-P	Digestive	2016-7	PRJEB35745	SAMEA6378058	GCA_902708545.2	B2	95	STc95	B	O18	H7	fimH15	0	0	0	0	0	0	0	0	0	0	0	0	0	0	0	0	0	0	0	0	0	0	0	0	0	0	0	0	0	0	0	0	0	0	0	0	0
H1-002-0045-V-M	Urinary	2016-7	PRJEB35745	SAMEA6378059	GCA_902708505.2	D	69	STc69	D	O17	H18	fimH27	1	0	0	0	0	0	0	0	0	0	0	0	0	0	0	0	0	0	0	0	0	0	0	0	0	0	0	0	0	0	0	0	0	0	1	0	0
H1-002-0046-C-E	Catheter	2016-7	PRJEB35745	SAMEA6378060	GCA_902708455.2	A	8100	STc10	B	O48	H32	fimH54	1	0	0	0	0	0	0	0	0	0	0	0	0	0	0	0	0	0	0	0	0	0	0	0	0	0	0	0	0	0	0	0	0	0	0	0	0
H1-002-0047-P-M	Pulmonary	2016-7	PRJEB35745	SAMEA6378061	GCA_902708495.2	B1	453	STc453		O23	H16	fimH31	0	1	0	0	0	0	0	0	0	0	0	0	0	0	0	0	0	0	0	0	0	0	0	0	0	0	0	0	0	0	0	0	0	0	0	0	0
H1-002-0048-T-C	Multiple	2016-7	PRJEB35745	SAMEA6378062	GCA_902708475.2	B2	73	STc73	B	O22	H1	fimH72	1	0	0	0	0	0	0	0	0	0	0	0	0	0	0	0	0	0	0	0	0	0	0	0	0	0	0	0	0	0	0	0	0	0	0	0	0
H1-002-0049-D-R	Urinary	2016-7	PRJEB35745	SAMEA6378063	GCA_902708465.2	B2	131	STc131	C2	O25b	H4	fimH30	1	0	0	0	0	0	0	0	0	0	0	0	0	0	0	0	0	0	0	0	0	0	0	0	0	0	0	0	0	0	0	0	0	0	0	0	0
H1-002-0050-L-G	Urinary	2016-7	PRJEB35745	SAMEA6378064	GCA_902708575.2	B2	127	STc127		O6	H31	fimH2	1	0	0	0	0	0	0	0	0	0	0	0	0	0	0	0	0	0	0	0	0	0	0	0	0	0	0	0	0	0	0	0	0	0	0	0	0
H1-002-0051-D-S	Digestive	2016-7	PRJEB35745	SAMEA6378065	GCA_902708595.2	B1	58	STc58		O30	H25	fimH24	0	1	0	0	0	0	0	0	0	0	0	0	0	0	0	0	0	0	0	0	0	0	0	0	0	0	0	0	0	0	0	0	0	0	0	0	0
H1-002-0052-P-C	Urinary	2016-7	PRJEB35745	SAMEA6378066	GCA_902708565.2	B2	1604	STc14		O75	H5	fimH54	1	0	0	0	0	0	0	0	0	0	0	0	0	0	0	0	0	0	0	0	0	0	0	0	0	0	0	0	0	0	0	0	0	0	0	0	0
H1-002-0053-D-K	Urinary	2016-7	PRJEB35745	SAMEA6378067	GCA_902708625.2	B2	131	STc131	A	O16	H5	fimH41	1	0	0	0	0	0	0	0	0	0	0	0	0	0	0	0	0	0	0	0	0	0	0	0	0	0	0	0	0	0	0	0	0	0	0	0	0
H1-002-0054-V-A	Digestive	2016-7	PRJEB35745	SAMEA6378068	GCA_902708605.2	B2	73	STc73	F	O6	H1	fimH30	1	0	0	0	0	0	0	0	0	0	0	0	0	0	0	0	0	0	0	0	0	0	0	0	0	0	0	0	0	0	0	0	0	0	0	0	0
H1-002-0055-L-M	Urinary	2016-7	PRJEB35745	SAMEA6378069	GCA_902708615.2	D	69	STc69	C	O15	H18	fimH27	1	0	0	0	0	0	0	0	0	0	0	0	0	0	0	0	0	0	0	0	0	0	0	0	0	0	0	0	0	0	0	0	0	0	1	0	0
H1-002-0056-B-L	Urinary	2016-7	PRJEB35745	SAMEA6378070	GCA_902708585.2	D	69	STc69	D	O17	H18	fimH27	1	0	0	0	0	0	0	0	0	0	0	0	0	0	0	0	0	0	0	0	0	0	0	0	0	0	0	0	0	0	0	0	0	0	1	0	0
H1-002-0057-F-J	Multiple	2016-7	PRJEB35745	SAMEA6378071	GCA_902708655.2	A	685	ST685		O93	H30	fimH54	0	0	0	0	0	0	0	0	0	0	0	0	0	0	0	0	0	0	0	0	0	0	0	0	0	0	0	0	0	0	0	0	0	0	0	0	0
H1-002-0058-H-G	Urinary	2016-7	PRJEB35745	SAMEA6378072	GCA_902708675.2	B2	73	STc73	D	O2	H1	fimH10	0	0	0	0	0	0	0	0	0	0	0	0	0	0	0	0	0	0	0	0	0	0	0	0	0	0	0	0	0	0	0	0	0	0	0	0	0
H1-002-0059-D-J	Urinary	2016-7	PRJEB35745	SAMEA6378073	GCA_902708635.2	D	1590	ST1590		O120	H15	fimH47	1	0	0	0	0	0	0	0	0	0	0	0	0	0	0	0	0	0	0	0	0	0	0	0	0	0	0	0	0	0	0	0	0	0	0	0	0
H1-002-0060-C-T	Skin	2016-7	PRJEB35745	SAMEA6378074	GCA_902708665.2	C	88	STc88		O_not_found	H12	fimH43	1	1	0	0	0	0	0	0	0	0	0	0	0	0	0	0	0	0	0	0	0	0	0	0	0	0	0	0	0	0	0	0	0	0	0	0	0
H1-002-0061-D-Z	Urinary	2016-7	PRJEB35745	SAMEA6378075	GCA_902708685.2	B2	73	STc73	D	O2	H1	fimH10	0	0	0	0	0	0	0	0	0	0	0	0	0	0	0	0	0	0	0	0	0	0	0	0	0	0	0	0	0	0	0	0	0	0	0	0	0
H1-002-0062-F-N	Urinary	2016-7	PRJEB35745	SAMEA6378076	GCA_902708645.2	B2	144	ST144		O16	H6	fimH54	1	0	0	0	0	0	0	0	0	0	0	0	0	0	0	0	0	0	0	0	0	0	0	0	0	0	0	0	0	0	0	0	0	0	0	0	0
H1-002-0063-C-M	Multiple	2016-7	PRJEB35745	SAMEA6378077	GCA_902708805.2	B2	1193	STc14		O75	H5	fimH64	1	0	0	0	0	0	0	0	0	0	0	0	0	0	0	0	0	0	0	0	0	0	0	0	0	0	0	0	0	0	0	0	0	0	0	0	0
H1-002-0064-E-M	Urinary	2016-7	PRJEB35745	SAMEA6378078	GCA_902708705.2	B1	58	STc58		O9	H25	fimH32	1	0	0	0	0	0	0	0	0	0	0	0	0	0	0	0	0	0	0	0	0	0	0	0	0	0	0	0	0	0	0	0	0	0	0	0	0
H1-002-0065-O-P	Digestive	2016-7	PRJEB35745	SAMEA6378079	GCA_902708735.2	B2	12	STc12		O4	H5	fimH98	1	0	0	0	0	0	0	0	0	0	0	0	0	0	0	0	0	0	0	0	0	0	0	0	0	0	0	0	0	0	0	0	0	0	0	0	0
H1-002-0066-F-K	Multiple	2016-7	PRJEB35745	SAMEA6378080	GCA_902708785.2	B2	1858	ST1858		O4	H27	fimH5	1	0	0	0	0	0	0	0	0	0	0	0	0	0	0	0	0	0	0	0	0	0	0	0	0	0	0	0	0	0	0	0	0	0	0	0	0
H1-002-0067-L-Z	Urinary	2016-7	PRJEB35745	SAMEA6378081	GCA_902708715.2	B2	127	STc127		O6	H31	fimH56	1	0	0	0	0	0	0	0	0	0	0	0	0	0	0	0	0	0	0	0	0	0	0	0	0	0	0	0	0	0	0	0	0	0	0	0	0
H1-002-0068-R-E	Urinary	2016-7	PRJEB35745	SAMEA6378082	GCA_902708795.2	B2	95	STc95	A	O1	H7	fimH41	1	0	0	0	0	0	0	0	0	0	0	0	0	0	0	0	0	0	0	0	0	0	0	0	0	0	0	0	0	0	0	0	0	0	0	0	0
H1-002-0069-V-G	Digestive	2016-7	PRJEB35745	SAMEA6378083	GCA_902708725.2	G	738	ST738		O146	H28	fimH222	1	0	0	0	0	0	0	0	0	0	0	0	0	0	0	0	0	0	0	0	0	0	0	0	0	0	0	0	0	0	0	0	0	0	0	0	0
H1-002-0070-M-J	Urinary	2016-7	PRJEB35745	SAMEA6378084	GCA_902708815.2	B2	131	STc131	C2	O25b	H4	fimH30	1	0	0	0	0	0	0	0	0	0	0	0	0	0	0	0	0	0	0	0	0	0	0	0	0	0	0	0	0	0	0	0	0	0	0	0	0
H1-002-0071-M-C	Urinary	2016-7	PRJEB35745	SAMEA6378085	GCA_902708745.2	B2	73	STc73	D	O2	H1	fimH10	0	0	0	0	0	0	0	0	0	0	0	0	0	0	0	0	0	0	0	0	0	0	0	0	0	0	0	0	0	0	0	0	0	0	0	0	0
H1-002-0072-L-P	Urinary	2016-7	PRJEB35745	SAMEA6378086	GCA_902708765.2	B1	162	STc162		O9	H9	fimH32	1	1	0	0	0	0	0	0	0	0	0	0	0	0	0	0	0	0	0	0	0	0	0	0	0	0	0	0	0	0	0	0	0	0	0	0	0
H1-002-0073-C-C	Urinary	2016-7	PRJEB35745	SAMEA6378087	GCA_902708755.2	B2	95	STc95	C	O1	H7	fimH27	1	1	0	0	0	0	0	0	0	0	0	0	0	0	0	0	0	0	0	0	0	0	0	0	0	0	0	0	0	0	0	0	0	0	0	0	0
H1-002-0074-R-S	Urinary	2016-7	PRJEB35745	SAMEA6378088	GCA_902708775.2	B2	95	STc95	C	O25b	H4	fimH27	1	1	0	0	0	0	0	0	0	0	0	0	0	0	0	0	0	0	0	0	0	0	0	0	0	0	0	0	0	0	0	0	0	0	0	0	0
H1-002-0075-S-Y	Pulmonary	2016-7	PRJEB35745	SAMEA6378089	GCA_902708695.2	B2	73	STc73	F	O6	H1	fimH118	1	0	0	0	0	0	0	0	0	0	0	0	0	0	0	0	0	0	0	0	0	0	0	0	0	0	0	0	0	0	0	0	0	0	0	0	0
H1-002-0076-C-S	Urinary	2016-7	PRJEB35745	SAMEA6378090	GCA_902708835.2	B2	372	STc372		O153	H31	fimH9	1	0	0	0	0	0	0	0	0	0	0	0	0	0	0	0	0	0	0	0	0	0	0	0	0	0	0	0	0	0	0	0	0	0	0	0	0
H1-002-0077-B-G	Urinary	2016-7	PRJEB35745	SAMEA6378091	GCA_902708845.2	B2	131	STc131	B	O25b	H4	fimH30	1	0	0	0	0	0	0	0	0	0	0	1	0	0	1	0	1	0	1	0	0	0	0	0	0	0	0	0	0	0	0	0	0	0	0	0	0
H1-002-0078-L-J	Digestive	2016-7	PRJEB35745	SAMEA6378092	GCA_902708825.2	B2	12	STc12		O4	H1	fimH41	1	0	0	0	0	0	0	0	0	0	0	0	0	0	0	0	0	0	0	0	0	0	0	0	0	0	0	0	0	0	0	0	0	0	0	0	0
H1-003-0001-F-L	Urinary	2016-7	PRJEB35745	SAMEA6378093	GCA_902708865.2	D	69	STc69	A	O17	H18	fimH27	1	1	0	0	0	0	0	0	0	0	0	0	1	1	0	1	0	1	0	0	0	0	1	0	0	0	0	0	0	0	0	0	0	0	1	0	0
H1-003-0002-N-D	Catheter	2016-7	PRJEB35745	SAMEA6378094	GCA_902708925.2	A	10	STc10	B	O12	H4	fimH27	0	0	0	0	0	0	0	0	0	0	0	0	0	0	0	0	0	0	0	0	0	0	0	0	0	0	0	0	0	0	0	0	0	0	0	0	0
H1-003-0003-A-N	Urinary	2016-7	PRJEB35745	SAMEA6378095	GCA_902708905.2	A	93	STc93		O5	H4	fimH_not_found	0	1	0	0	0	0	0	0	0	0	0	0	0	0	0	0	0	0	0	0	0	0	0	0	0	0	0	0	0	0	0	0	0	0	0	0	0
H1-003-0004-V-F	Digestive	2016-7	PRJEB35745	SAMEA6378096	GCA_902708885.2	A	48	STc10	A	Onovel28	H11	fimH54	1	1	0	0	0	0	0	0	0	0	0	0	0	0	0	0	0	0	0	0	0	0	0	0	0	0	0	0	0	0	0	0	0	0	0	0	0
H1-003-0005-M-C	Digestive	2016-7	PRJEB35745	SAMEA6378097	GCA_902708935.2	D	69	STc69	D	O117	H4	fimH27	1	0	0	0	0	0	0	0	0	0	0	0	0	0	0	0	0	0	0	0	0	0	0	0	0	0	0	0	0	0	0	0	0	0	1	0	0
H1-003-0006-O-H	Urinary	2016-7	PRJEB35745	SAMEA6378098	GCA_902708915.2	B2	8104	STc73	F	O6	H1	fimH103	1	0	0	0	0	0	0	0	0	0	0	0	0	0	0	0	0	0	0	0	0	0	0	0	0	0	0	0	0	0	0	0	0	0	0	0	0
H1-003-0007-V-V	Digestive	2016-7	PRJEB35745	SAMEA6378099	GCA_902708895.2	D	69	STc69	C	O17	H18	fimH47	1	0	0	0	0	0	0	0	0	0	0	0	0	0	0	0	0	0	0	0	0	0	0	0	0	0	0	0	0	0	0	0	0	0	1	0	0
H1-003-0008-A-C	Catheter	2016-7	PRJEB35745	SAMEA6378100	GCA_902708855.2	B2	12	STc12		O18	H5	fimH106	1	0	0	0	0	0	0	0	0	0	0	0	0	0	0	0	0	0	0	0	0	0	0	0	0	0	0	0	0	0	0	0	0	0	0	0	0
H1-003-0009-G-T	Urinary	2016-7	PRJEB35745	SAMEA6378101	GCA_902708945.2	B2	1193	STc14		O75	H5	fimH64	1	0	0	0	0	0	0	0	0	0	0	0	0	0	0	0	0	0	0	0	0	0	0	0	0	0	0	0	0	0	0	0	0	0	0	0	0
H1-003-0010-G-J	Digestive	2016-7	PRJEB35745	SAMEA6378102	GCA_902708875.2	B1	58	STc58		O8	H25	fimH32	1	1	0	0	0	0	0	0	0	0	0	0	0	0	0	0	0	0	0	0	0	0	0	0	0	0	0	0	0	0	0	0	0	0	0	0	0
H1-003-0011-C-R	Digestive	2016-7	PRJEB35745	SAMEA6378103	GCA_902709105.2	B2	404	STc14		O75	H5	fimH27	1	0	0	0	0	0	0	0	0	0	0	0	0	0	0	0	0	0	0	0	0	0	0	0	0	0	0	0	0	0	0	0	0	0	0	0	0
H1-003-0012-P-A	Urinary	2016-7	PRJEB35745	SAMEA6378104	GCA_902709135.2	B2	428	ST428		O117	H4	fimH22	1	1	0	0	0	0	0	0	0	0	0	0	0	0	0	0	0	0	0	0	0	0	0	0	0	0	0	0	0	0	0	0	0	0	0	0	0
H1-003-0013-F-G	Digestive	2016-7	PRJEB35745	SAMEA6378105	GCA_902709115.2	B2	141	STc141		O2	H6	fimH5	1	0	0	0	0	0	0	0	0	0	0	0	0	0	0	0	0	0	0	0	0	0	0	0	0	0	0	0	0	0	0	0	0	0	0	0	0
H1-003-0014-B-N	Catheter	2016-7	PRJEB35745	SAMEA6378106	GCA_902709085.2	B2	131	STc131	C2	O25b	H4	fimH30	1	0	0	0	0	0	0	0	0	0	0	0	0	0	0	0	0	0	0	0	0	0	0	0	0	0	0	0	0	0	0	0	0	0	0	0	0
H1-003-0015-M-G	Urinary	2016-7	PRJEB35745	SAMEA6378107	GCA_902708985.2	B1	58	STc58		Onovel22	H12	fimH27	1	1	0	0	0	0	0	0	0	0	0	0	0	0	0	0	0	0	0	0	0	0	0	0	0	0	0	0	0	0	0	0	0	0	0	0	0
H1-003-0016-A-A	Catheter	2016-7	PRJEB35745	SAMEA6378108	GCA_902708955.2	E	8103	ST8103		O9	H34	fimH278	0	0	0	0	0	0	0	0	0	0	0	0	0	0	0	0	0	0	0	0	0	0	0	0	0	0	0	0	0	0	0	0	0	0	0	0	0
H1-003-0017-T-S	Digestive	2016-7	PRJEB35745	SAMEA6378109	GCA_902709145.2	A	10	STc10	B	O28	H9	fimH24	0	0	0	0	0	0	0	0	0	0	0	0	0	0	0	0	0	0	0	0	0	0	0	0	0	0	0	0	0	0	0	0	0	0	0	0	0
H1-003-0018-G-T	Multiple	2016-7	PRJEB35745	SAMEA6378110	GCA_902708965.2	B1	2328	ST2328		O54	H2	fimH32	1	0	0	0	0	0	0	0	0	0	0	0	0	0	0	0	0	0	0	0	0	0	0	0	0	0	0	0	0	0	0	0	0	0	0	0	0
H1-003-0019-B-M	Digestive	2016-7	PRJEB35745	SAMEA6378111	GCA_902709095.2	cladeI	3042	ST3042		O85	H43	fimH445	1	0	0	0	0	0	0	0	0	0	0	0	0	0	0	0	0	0	0	0	0	0	0	0	0	0	0	0	0	0	0	0	0	0	0	0	0
H1-003-0020-T-P	Urinary	2016-7	PRJEB35745	SAMEA6378112	GCA_902709055.2	B2	73	STc73	B	O22	H1	fimH17	1	0	0	0	0	0	0	0	0	0	0	0	0	0	0	0	0	0	0	0	0	0	0	0	0	0	0	0	0	0	0	0	0	0	0	0	0
H1-003-0021-B-C	Urinary	2016-7	PRJEB35745	SAMEA6378113	GCA_902708975.2	B2	357	ST357		O13	H4	fimH21	1	0	0	0	0	0	0	0	0	0	0	0	0	0	0	0	0	0	0	0	0	0	0	0	0	0	0	0	0	0	0	0	0	0	0	0	0
H1-003-0022-D-M	Urinary	2016-7	PRJEB35745	SAMEA6378114	GCA_902709125.2	D	69	STc69	C	O15	H18	fimH27	1	0	0	0	0	0	0	0	0	0	0	0	0	0	0	0	0	0	0	0	0	0	0	0	0	0	0	0	0	0	0	0	0	0	1	0	0
H1-003-0023-D-G	Urinary	2016-7	PRJEB35745	SAMEA6378115	GCA_902709065.2	D	393	STc393		O15	H1	fimH54	1	0	0	0	0	0	0	0	0	0	0	0	0	0	0	0	0	0	0	0	0	0	0	0	0	0	0	0	0	0	0	0	0	0	0	0	0
H1-003-0024-A-P	Digestive	2016-7	PRJEB35745	SAMEA6378116	GCA_902709035.2	B2	131	STc131	C2	O25b	H4	fimH30	1	0	0	0	0	0	0	0	0	0	0	0	0	0	0	0	0	0	0	0	0	0	0	0	0	0	0	0	0	0	0	0	0	0	0	0	0
H1-003-0025-B-A	Urinary	2016-7	PRJEB35745	SAMEA6378117	GCA_902709075.2	D	69	STc69	C	O15	H18	fimH27	1	0	0	0	0	0	0	0	0	0	0	0	0	0	0	0	0	0	0	0	0	0	0	0	0	0	0	0	0	0	0	0	0	0	1	0	0
H1-003-0026-R-A	Urinary	2016-7	PRJEB35745	SAMEA6378118	GCA_902709015.2	B2	95	STc95	A	O2	H7	fimH41	1	0	0	0	0	0	0	0	0	0	0	0	0	0	0	0	0	0	0	0	0	0	0	0	0	0	0	0	0	0	0	0	0	0	0	0	0
H1-003-0027-L-P	Digestive	2016-7	PRJEB35745	SAMEA6378119	GCA_902709045.2	D	69	STc69	B	O17	H18	fimH54	0	0	0	0	0	0	0	0	0	0	0	0	0	0	0	0	0	0	0	0	0	0	0	0	0	0	0	0	0	0	0	0	0	0	1	0	0
H1-003-0028-B-I	Digestive	2016-7	PRJEB35745	SAMEA6378120	GCA_902709005.2	D	69	STc69	D	O117	H4	fimH27	1	0	0	0	0	0	0	0	0	0	0	0	0	0	0	0	0	0	0	0	0	0	0	0	0	0	0	0	0	0	0	0	0	0	1	0	0
H1-003-0029-P-C	Digestive	2016-7	PRJEB35745	SAMEA6378121	GCA_902709025.2	B2	131	STc131	A	O16	H5	fimH41	1	0	0	0	0	0	0	0	0	0	0	0	0	0	0	0	0	0	0	0	0	0	0	0	0	0	0	0	0	0	0	0	0	0	0	0	0
H1-003-0030-D-F	Urinary	2016-7	PRJEB35745	SAMEA6378122	GCA_902708995.2	F	59	STc59		O1	H7	fimH41	1	0	0	0	0	0	0	0	0	0	0	0	0	0	0	0	0	0	0	0	0	0	0	0	0	0	0	0	0	0	0	0	0	0	0	0	0
H1-003-0032-M-L	Catheter	2016-7	PRJEB35745	SAMEA6378123	GCA_902709305.2	B2	131	STc131	A	O16	H5	fimH41	1	0	0	0	0	0	0	0	0	0	0	0	0	0	0	0	0	0	0	0	0	0	0	0	0	0	0	0	0	0	0	0	0	0	0	0	0
H1-003-0033-A-J	Urinary	2016-7	PRJEB35745	SAMEA6378124	GCA_902709335.2	B2	131	STc131	C2	O25b	H4	fimH30	1	0	0	0	0	0	0	0	0	0	0	0	0	0	0	0	0	0	0	0	0	0	0	0	0	0	0	0	0	0	0	0	0	0	0	0	0
H1-003-0034-G-T	Digestive	2016-7	PRJEB35745	SAMEA6378125	GCA_902709195.2	B1	8108	STc58		O21	H12	fimH31	0	0	0	0	0	0	0	0	0	0	0	0	0	0	0	0	0	0	0	0	0	0	0	0	0	0	0	0	0	0	0	0	0	0	0	0	0
H1-003-0035-D-E	Catheter	2016-7	PRJEB35745	SAMEA6378126	GCA_902709185.2	B2	1092	ST1092		O179	H31	fimH88	1	0	0	0	0	0	0	0	0	0	0	0	0	0	0	0	0	0	0	0	0	0	0	0	0	0	0	0	0	0	0	0	0	0	0	0	0
H1-003-0036-P-A	Digestive	2016-7	PRJEB35745	SAMEA6378127	GCA_902709255.2	B2	1643	ST1643		Onovel1	H45	fimH9	1	0	0	0	0	0	0	0	0	0	0	0	0	0	0	0	0	0	0	0	0	0	0	0	0	0	0	0	0	0	0	0	0	0	0	0	0
H1-003-0037-B-J	Digestive	2016-7	PRJEB35745	SAMEA6378128	GCA_902709285.2	B2	404	STc14		O75	H5	fimH27	1	0	0	0	0	0	0	0	0	0	0	1	0	0	1	0	0	0	0	1	0	0	0	0	0	0	0	0	0	0	0	0	0	0	0	0	0
H1-003-0038-E-A	Digestive	2016-7	PRJEB35745	SAMEA6378129	GCA_902709245.2	B2	357	ST357		O13	H4	fimH21	1	0	0	0	0	0	0	0	0	0	0	0	0	0	0	0	0	0	0	0	0	0	0	0	0	0	0	0	0	0	0	0	0	0	0	0	0
H1-003-0039-D-O	Urinary	2016-7	PRJEB35745	SAMEA6378130	GCA_902709205.2	B2	131	STc131	C2	O25b	H4	fimH30	1	0	0	0	0	0	0	0	0	0	0	0	0	0	0	0	0	0	0	0	0	0	0	0	0	0	0	0	0	0	0	0	0	0	0	0	0
H1-003-0040-A-H	Urinary	2016-7	PRJEB35745	SAMEA6378131	GCA_902709325.2	A	48	STc10	A	O_not_found	H30	fimH_not_found	0	0	0	0	0	0	0	0	0	0	0	1	0	0	1	0	1	0	0	0	0	0	0	0	0	0	0	0	0	0	0	0	0	0	0	0	0
H1-003-0041-L-G	Urinary	2016-7	PRJEB35745	SAMEA6378132	GCA_902709235.2	B2	537	STc14		O75	H5	fimH144	1	0	0	0	0	0	0	0	0	0	0	0	0	0	0	0	0	0	0	0	0	0	0	0	0	0	0	0	0	0	0	0	0	0	0	0	0
H1-003-0042-K-J	Urinary	2016-7	PRJEB35745	SAMEA6378133	GCA_902709275.2	B2	131	STc131	C1	O25b	H4	fimH30	1	0	0	0	0	0	0	0	0	0	0	0	0	0	0	0	0	0	0	0	0	0	0	0	0	0	0	0	0	0	0	0	0	0	0	0	0
H1-003-0043-G-D	Pulmonary	2016-7	PRJEB35745	SAMEA6378134	GCA_902709315.2	B2	404	STc14		O75	H5	fimH27	1	0	0	0	0	0	0	0	0	0	0	1	0	0	1	0	0	0	0	1	0	0	0	0	0	0	0	0	0	0	0	0	0	0	0	0	0
H1-003-0044-B-J	Urinary	2016-7	PRJEB35745	SAMEA6378135	GCA_902709215.2	B2	144	ST144		O16	H6	fimH54	1	0	0	0	0	0	0	0	0	0	0	0	0	0	0	0	0	0	0	0	0	0	0	0	0	0	0	0	0	0	0	0	0	0	0	0	0
H1-003-0045-B-K	Urinary	2016-7	PRJEB35745	SAMEA6378136	GCA_902709165.2	B2	8101	STc73	E	O6	H1	fimH30	1	0	0	0	0	0	0	0	0	0	0	0	0	0	0	0	0	0	0	0	0	0	0	0	0	0	0	0	0	0	0	0	0	0	0	0	0
H1-003-0046-S-C	Urinary	2016-7	PRJEB35745	SAMEA6378137	GCA_902709295.2	D	69	STc69	D	O11	H4	fimH27	1	0	0	0	0	0	0	0	0	0	0	0	0	0	0	0	0	0	0	0	0	0	0	0	0	0	0	0	0	0	0	0	0	0	1	0	0
H1-003-0047-P-C	Digestive	2016-7	PRJEB35745	SAMEA6378138	GCA_902709225.2	B1	380	ST380		O11	H9	fimH31	0	0	0	0	0	0	0	0	0	0	0	0	1	1	0	0	0	1	0	0	1	0	1	0	0	0	0	0	0	0	0	0	0	0	0	0	0
H1-003-0048-D-P	Urinary	2016-7	PRJEB35745	SAMEA6378139	GCA_902709155.2	A	744	STc10	C	O101	H10	fimH54	0	0	0	0	0	0	0	0	0	0	0	0	1	1	0	1	0	1	0	0	1	0	1	0	0	0	0	0	0	0	0	0	0	0	0	0	0
H1-003-0049-H-A	Urinary	2016-7	PRJEB35745	SAMEA6378140	GCA_902709345.2	B2	131	STc131	B	O25b	H4	fimH22	0	1	0	0	0	0	0	0	0	0	0	0	0	0	0	0	0	0	0	0	0	0	0	0	0	0	0	0	0	0	0	0	0	0	0	0	0
H1-003-0050-R-P	Digestive	2016-7	PRJEB35745	SAMEA6378141	GCA_902709175.2	A	4358	STc10	A	O25	H16	fimH54	1	0	0	0	0	0	0	0	0	0	0	0	0	0	0	0	0	0	0	0	0	0	0	0	0	0	0	0	0	0	0	0	0	0	0	0	0
H1-003-0051-D-J	Urinary	2016-7	PRJEB35745	SAMEA6378142	GCA_902709265.2	F	59	STc59		O1	H7	fimH41	1	0	0	0	0	0	0	0	0	0	0	0	0	0	0	0	0	0	0	0	0	0	0	0	0	0	0	0	0	0	0	0	0	0	0	0	0
H1-003-0052-K-I	Urinary	2016-7	PRJEB35745	SAMEA6378143	GCA_902709395.2	B2	131	STc131	C2	O25b	H4	fimH30	1	0	0	0	0	0	0	0	0	0	0	0	0	0	0	0	0	0	0	0	0	0	0	0	0	0	0	0	0	0	0	0	0	0	0	0	0
H1-003-0053-M-P	Urinary	2016-7	PRJEB35745	SAMEA6378144	GCA_902709405.2	B1	58	STc58		O9	H4	fimH27	1	1	0	0	0	0	0	0	0	0	0	0	0	0	0	0	0	0	0	0	0	0	0	0	0	0	0	0	0	0	0	0	0	0	0	0	0
H1-003-0054-P-P	Urinary	2016-7	PRJEB35745	SAMEA6378145	GCA_902709505.2	G	117	ST117		O143	H4	fimH97	1	1	0	0	0	0	0	0	0	0	0	0	0	0	0	0	0	0	0	0	0	0	0	0	0	0	0	0	0	0	0	0	0	0	0	0	0
H1-003-0055-S-J	Urinary	2016-7	PRJEB35745	SAMEA6378146	GCA_902709485.2	B2	73	STc73	F	O6	H1	fimH102	1	0	0	0	0	0	0	0	0	0	0	0	0	0	0	0	0	0	0	0	0	0	0	0	0	0	0	0	0	0	0	0	0	0	0	0	0
H1-003-0056-S-G	Urinary	2016-7	PRJEB35745	SAMEA6378147	GCA_902709445.2	B2	131	STc131	C2	O25b	H4	fimH30	1	0	0	0	0	0	0	0	0	0	0	0	0	0	0	0	0	0	0	0	0	0	0	0	0	0	0	0	0	0	0	0	0	0	0	0	0
H1-003-0057-E-J	Urinary	2016-7	PRJEB35745	SAMEA6378148	GCA_902709535.2	B1	58	STc58		O9	H25	fimH32	1	1	0	0	0	0	0	0	0	0	0	0	0	0	0	0	0	0	0	0	0	0	0	0	0	0	0	0	0	0	0	0	0	0	0	0	0
H1-003-0058-P-M	Urinary	2016-7	PRJEB35745	SAMEA6378149	GCA_902709425.2	B2	131	STc131	C2	O25b	H4	fimH30	1	0	0	0	0	0	0	0	0	0	0	0	0	0	0	0	0	0	0	0	0	0	0	0	0	0	0	0	0	0	0	0	0	0	0	0	0
H1-003-0059-B-D	Urinary	2016-7	PRJEB35745	SAMEA6378150	GCA_902709545.2	B2	1193	STc14		O75	H5	fimH64	1	0	0	0	0	0	0	0	0	0	0	0	0	0	0	0	0	0	0	0	0	0	0	0	0	0	0	0	0	0	0	0	0	0	0	0	0
H1-003-0060-L-P	Urinary	2016-7	PRJEB35745	SAMEA6378151	GCA_902709415.2	B2	131	STc131	B	O25b	H4	fimH22	1	0	0	0	0	0	0	0	0	0	0	1	0	0	1	0	1	0	0	0	0	0	0	0	0	0	0	0	0	0	0	0	0	0	0	0	0
H1-003-0061-B-S	Digestive	2016-7	PRJEB35745	SAMEA6378152	GCA_902709465.2	B2	12	STc12		O4	H5	fimH204	1	0	0	0	0	0	0	0	0	0	0	0	0	0	0	0	0	1	0	0	1	0	0	0	0	0	0	0	0	0	0	0	0	0	0	0	0
H1-003-0062-S-A	Digestive	2016-7	PRJEB35745	SAMEA6378153	GCA_902709455.2	B1	58	STc58		O9	H25	fimH27	1	1	0	0	0	0	0	0	0	0	0	0	0	0	0	0	0	0	0	0	0	0	0	0	0	0	0	0	0	0	0	0	0	0	0	0	0
H1-003-0063-C-D	Catheter	2016-7	PRJEB35745	SAMEA6378154	GCA_902709495.2	D	69	STc69	C	O15	H18	fimH27	1	0	0	0	0	0	0	0	0	0	0	0	0	0	0	0	0	0	0	0	0	0	0	0	0	0	0	0	0	0	0	0	0	0	1	0	0
H1-003-0064-F-B	Digestive	2016-7	PRJEB35745	SAMEA6378155	GCA_902709515.2	B2	1193	STc14		O75	H5	fimH64	1	0	0	0	0	0	0	0	0	0	0	0	0	0	0	0	0	0	0	0	0	0	0	0	0	0	0	0	0	0	0	0	0	0	0	0	0
H1-003-0065-B-J	Digestive	2016-7	PRJEB35745	SAMEA6378156	GCA_902709385.2	D	349	ST349		O166	H15	fimH32	1	0	0	0	0	0	0	0	0	0	0	0	0	0	0	0	0	0	0	0	0	0	0	0	0	0	0	0	0	0	0	0	0	0	0	0	0
H1-003-0066-D-R	Urinary	2016-7	PRJEB35745	SAMEA6378157	GCA_902709355.2	B2	131	STc131	A	O16	H5	fimH41	1	0	0	0	0	0	0	0	0	0	0	0	0	0	0	0	0	0	0	0	0	0	0	0	0	0	0	0	0	0	0	0	0	0	0	0	0
H1-003-0067-G-L	Digestive	2016-7	PRJEB35745	SAMEA6378158	GCA_902709475.2	B1	939	ST939		O177	H23	fimH31	0	0	0	0	0	0	0	0	0	0	0	0	0	0	0	0	0	0	0	0	0	0	0	0	0	0	0	0	0	0	0	0	0	0	0	0	0
H1-003-0068-D-P	Urinary	2016-7	PRJEB35745	SAMEA6378159	GCA_902709375.2	B2	131	STc131	C2	O25b	H4	fimH30	1	0	0	0	0	0	0	0	0	0	0	0	0	0	0	0	0	0	0	0	0	0	0	0	0	0	0	0	0	0	0	0	0	0	0	0	0
H1-003-0069-M-R	Urinary	2016-7	PRJEB35745	SAMEA6378160	GCA_902709365.2	B2	131	STc131	C1	O25b	H4	fimH30	1	0	0	0	0	0	0	0	0	0	0	0	0	0	0	0	0	0	0	0	0	0	0	0	0	0	0	0	0	0	0	0	0	0	0	0	0
H1-003-0070-P-A	Digestive	2016-7	PRJEB35745	SAMEA6378161	GCA_902709525.2	B2	14	STc14		O18	H5	fimH27	1	0	0	0	0	0	0	0	0	0	0	0	0	0	0	0	0	0	0	0	0	0	0	0	0	0	0	0	0	0	0	0	0	0	0	0	0
H1-003-0071-C-J	Urinary	2016-7	PRJEB35745	SAMEA6378162	GCA_902709435.2	C	88	STc88		O8	H19	fimH27	1	1	0	0	0	0	0	0	0	0	0	0	0	0	0	0	0	0	0	0	0	0	0	0	0	0	0	0	0	0	0	0	0	0	0	0	0
H1-003-0072-K-A	Urinary	2016-7	PRJEB35745	SAMEA6378163	GCA_902709615.2	D	38	STc38		O86	H18	fimH_not_found	0	0	0	0	0	0	0	0	0	0	0	0	0	0	0	0	1	0	0	0	0	1	0	0	0	0	0	0	0	0	0	0	0	0	0	0	0
H1-003-0073-B-R	Digestive	2016-7	PRJEB35745	SAMEA6378164	GCA_902709665.2	B2	404	STc14		O75	H5	fimH27	1	0	0	0	0	0	0	0	0	0	0	1	0	0	1	0	0	0	0	1	0	0	0	0	0	0	0	0	0	0	0	0	0	0	0	0	0
H1-003-0074-F-B	Digestive	2016-7	PRJEB35745	SAMEA6378165	GCA_902709625.2	D	69	STc69	C	O15	H18	fimH27	1	0	0	0	0	0	0	0	0	0	0	0	0	0	0	0	0	0	0	0	0	0	0	0	0	0	0	0	0	0	0	0	0	0	1	0	0
H1-003-0075-G-C	Urinary	2016-7	PRJEB35745	SAMEA6378166	GCA_902709685.2	B2	1618	STc73	B	O4	H1	fimH9	0	0	0	0	0	0	0	0	0	0	0	0	0	0	0	0	0	0	0	0	0	0	0	0	0	0	0	0	0	0	0	0	0	0	0	0	0
H1-003-0076-A-L	Urinary	2016-7	PRJEB35745	SAMEA6378167	GCA_902709745.2	F	1722	ST1722		O1	H25	fimH153	0	0	0	0	0	0	0	0	0	0	0	0	0	0	0	0	0	0	0	0	0	0	0	0	0	0	0	0	0	0	0	0	0	0	0	0	0
H1-003-0077-P-R	Digestive	2016-7	PRJEB35745	SAMEA6378168	GCA_902709655.2	B2	73	STc73	F	O6	H1	fimH30	1	0	0	0	0	0	0	0	0	0	0	0	0	0	0	0	0	0	0	0	0	0	0	0	0	0	0	0	0	0	0	0	0	0	0	0	0
H1-003-0078-L-J	Urinary	2016-7	PRJEB35745	SAMEA6378169	GCA_902709705.2	B2	73	STc73	F	O6	H1	fimH146	1	0	0	0	0	0	0	0	0	0	0	0	0	0	0	0	0	0	0	0	0	0	0	0	0	0	0	0	0	0	0	0	0	0	0	0	0
H1-003-0079-G-R	Urinary	2016-7	PRJEB35745	SAMEA6378170	GCA_902709575.2	C	88	STc88		O104	H10	fimH511	1	1	0	0	0	0	0	0	0	0	0	0	1	1	0	1	0	1	0	0	1	0	1	0	0	0	0	0	0	0	0	0	0	0	0	0	0
H1-003-0080-M-J	Urinary	2016-7	PRJEB35745	SAMEA6378171	GCA_902709725.2	B2	73	STc73	F	O25	H1	fimH9	1	0	0	0	0	0	0	0	0	0	0	0	0	0	0	0	0	0	0	0	0	0	0	0	0	0	0	0	0	0	0	0	0	0	0	0	0
H1-003-0081-L-V	Urinary	2016-7	PRJEB35745	SAMEA6378172	GCA_902709715.2	A	10	STc10	B	O3	H2	fimH94	1	0	0	0	0	0	1	0	0	0	0	0	0	0	0	0	0	0	0	0	0	0	0	0	0	0	1	0	0	1	1	1	0	0	0	0	0
H1-003-0082-B-D	Urinary	2016-7	PRJEB35745	SAMEA6378173	GCA_902709595.2	F	59	STc59		O_not_found	H7	fimH41	1	0	0	0	0	0	0	0	0	0	0	0	0	0	0	0	0	0	0	0	0	0	0	0	0	0	0	0	0	0	0	0	0	0	0	0	0
H1-003-0083-B-J	Digestive	2016-7	PRJEB35745	SAMEA6378174	GCA_902709605.2	B2	131	STc131	C2	O25b	H4	fimH30	1	0	0	0	0	0	0	0	0	0	0	0	0	0	0	0	0	0	0	0	0	0	0	0	0	0	0	0	0	0	0	0	0	0	0	0	0
H1-003-0084-P-F	Urinary	2016-7	PRJEB35745	SAMEA6378175	GCA_902709695.2	B2	131	STc131	C1	O25b	H4	fimH30	1	0	0	0	0	0	0	0	0	0	0	0	0	0	0	0	0	0	0	0	0	0	0	0	0	0	0	0	0	0	0	0	0	0	0	0	0
H1-003-0085-C-J	Urinary	2016-7	PRJEB35745	SAMEA6378176	GCA_902709635.2	B2	372	STc372		O83	H31	fimH102	0	0	0	0	0	0	0	0	0	0	0	0	1	1	0	1	0	1	0	0	1	0	1	0	0	0	0	0	0	0	0	0	0	0	0	0	0
H1-003-0086-C-F	Digestive	2016-7	PRJEB35745	SAMEA6378177	GCA_902709585.2	cladeV	5540	ST5540		O133	H56	fimH150	1	0	0	0	0	0	0	0	0	0	0	0	0	0	0	0	0	0	0	0	0	0	0	0	0	0	0	0	0	0	0	0	0	0	0	0	0
H1-003-0087-P-A	Digestive	2016-7	PRJEB35745	SAMEA6378178	GCA_902709675.2	B2	73	STc73	F	O6	H1	fimH30	1	0	0	0	0	0	0	0	0	0	0	0	0	0	0	0	0	0	0	0	0	0	0	0	0	0	0	0	0	0	0	0	0	0	0	0	0
H1-003-0088-B-J	Digestive	2016-7	PRJEB35745	SAMEA6378179	GCA_902709565.2	C	88	STc88		Onovel22	H19	fimH41	1	0	0	0	0	0	0	0	0	0	0	0	1	1	0	1	0	1	0	0	1	0	0	0	0	0	0	0	0	0	0	0	0	0	0	0	0
H1-003-0089-N-A	Urinary	2016-7	PRJEB35745	SAMEA6378180	GCA_902709735.2	B2	95	STc95	D	O1	H7	fimH30	1	1	0	0	0	0	0	0	0	0	0	0	0	0	0	0	0	0	0	0	0	0	0	0	0	0	0	0	0	0	0	0	0	0	0	0	0
H1-003-0090-V-J	Digestive	2016-7	PRJEB35745	SAMEA6378181	GCA_902709555.2	C	88	STc88		O9	H17	fimH39	1	1	0	0	0	0	0	0	0	0	0	0	1	1	0	1	0	1	0	0	1	0	0	0	0	0	0	0	0	0	0	0	0	0	0	0	0
H1-003-0091-B-Y	Urinary	2016-7	PRJEB35745	SAMEA6378182	GCA_902709645.2	F	648	STc648		O1	H6	fimH_not_found	1	0	0	0	0	0	0	0	0	0	0	0	0	0	0	0	0	0	0	0	0	0	0	0	0	0	0	0	0	0	0	0	0	0	0	0	0
H1-003-0092-M-M	Digestive	2016-7	PRJEB35745	SAMEA6378183	GCA_902709805.2	B1	58	STc58		O8	H25	fimH34	1	1	0	0	0	0	0	0	0	0	0	0	0	0	0	0	0	0	0	0	0	0	0	0	0	0	0	0	0	0	0	0	0	0	0	0	0
H1-003-0093-S-I	Digestive	2016-7	PRJEB35745	SAMEA6378184	GCA_902709825.2	F	354	ST354		O153	H15	fimH58	0	1	0	0	0	0	0	0	0	0	0	0	0	0	0	0	0	0	0	0	0	0	0	0	0	0	0	0	0	0	0	0	0	0	0	1	0
H1-003-0094-P-G	Digestive	2016-7	PRJEB35745	SAMEA6378185	GCA_902709835.2	B2	429	ST429		O2	H1	fimH20	1	1	0	0	0	0	0	0	0	0	0	0	0	0	0	0	0	0	0	0	0	0	0	0	0	0	0	0	0	0	0	0	0	0	0	0	0
H1-003-0095-L-C	Digestive	2016-7	PRJEB35745	SAMEA6378186	GCA_902709875.2	B2	73	STc73	B	O120	H31	fimH9	1	0	0	0	0	0	0	0	0	0	0	0	0	0	0	0	0	0	0	0	0	0	0	0	0	0	0	0	0	0	0	0	0	0	0	0	0
H1-003-0096-Y-E	Digestive	2016-7	PRJEB35745	SAMEA6378187	GCA_902709845.2	B1	600	STc453		O23	H16	fimH31	0	1	0	0	0	0	0	0	0	0	0	0	0	0	0	0	0	0	0	0	0	0	0	0	0	0	0	0	0	0	0	0	0	0	0	0	0
H1-003-0097-L-A	Digestive	2016-7	PRJEB35745	SAMEA6378188	GCA_902709915.2	D	38	STc38		O7	H18	fimH54	0	0	0	0	0	0	0	0	0	0	0	0	0	0	0	0	0	0	0	0	0	0	0	0	0	0	0	0	0	0	0	0	0	0	0	0	0
H1-003-0098-J-H	Digestive	2016-7	PRJEB35745	SAMEA6378189	GCA_902709755.2	A	93	STc93		O5	H4	fimH_not_found	0	1	0	0	0	0	0	0	0	0	0	0	0	0	0	0	0	0	0	0	0	0	0	0	0	0	0	0	0	0	0	0	0	0	0	0	0
H1-003-0099-G-R	Multiple	2016-7	PRJEB35745	SAMEA6378190	GCA_902709895.2	D	38	STc38		O7	H15	fimH24	0	0	0	0	0	0	0	0	0	0	0	0	0	0	0	0	0	0	0	0	0	0	0	0	0	0	0	0	0	0	0	0	0	0	0	0	0
H1-003-0100-P-J	Urinary	2016-7	PRJEB35745	SAMEA6378191	GCA_902709925.2	B1	58	STc58		O8	H19	fimH27	1	1	0	0	0	0	0	0	0	0	0	0	1	1	0	1	0	1	0	0	1	0	0	0	0	0	0	0	0	0	0	0	0	0	0	0	0
H1-003-0101-A-M	Catheter	2016-7	PRJEB35745	SAMEA6378192	GCA_902709815.2	B1	8098	ST8098		O8	H8	fimH33	1	1	0	0	0	0	0	0	0	0	0	0	0	0	0	0	0	0	0	0	0	0	0	0	0	0	0	0	0	0	0	0	0	0	0	0	0
H1-003-0102-N-F	Multiple	2016-7	PRJEB35745	SAMEA6378193	GCA_902709775.2	B2	95	STc95	A	O1	H7	fimH41	1	0	0	0	0	0	0	0	0	0	0	0	0	0	0	0	0	0	0	0	0	0	0	0	0	0	0	0	0	0	0	0	0	0	0	0	0
H1-003-0103-H-T	Urinary	2016-7	PRJEB35745	SAMEA6378194	GCA_902709785.2	D	69	STc69	D	O117	H4	fimH27	1	0	0	0	0	0	0	0	0	0	0	0	0	0	0	0	0	0	0	0	0	0	0	0	0	0	0	0	0	0	0	0	0	0	0	0	0
H1-003-0104-D-J	Urinary	2016-7	PRJEB35745	SAMEA6378195	GCA_902709855.2	B2	141	STc141		O2	H6	fimH5	1	0	0	0	0	0	0	0	0	0	0	0	0	0	0	0	0	0	0	0	0	0	0	0	0	0	0	0	0	0	0	0	0	0	0	0	0
H1-003-0105-C-R	Urinary	2016-7	PRJEB35745	SAMEA6378196	GCA_902709765.2	C	88	STc88		Onovel22	H17	fimH39	1	1	0	0	0	0	0	0	0	0	0	0	1	1	0	1	0	1	0	0	1	0	0	0	0	0	0	0	0	0	0	0	0	0	0	0	0
H1-003-0106-F-F	Urinary	2016-7	PRJEB35745	SAMEA6378197	GCA_902709885.2	D	106	STc69	B	O17	H18	fimH47	1	1	0	0	0	0	0	0	0	0	0	0	0	0	0	0	0	0	0	0	0	0	0	0	0	0	0	0	0	0	0	0	0	0	1	0	0
H1-003-0107-C-T	Urinary	2016-7	PRJEB35745	SAMEA6378198	GCA_902709905.2	B2	131	STc131	C2	O25b	H4	fimH30	1	0	0	0	0	0	0	0	0	0	0	0	0	0	1	0	0	0	0	0	0	0	0	0	0	0	0	0	0	0	0	0	0	0	0	0	0
H1-003-0108-G-P	Urinary	2016-7	PRJEB35745	SAMEA6378199	GCA_902709795.2	B1	1431	STc162		O8	H19	fimH32	0	1	0	0	0	0	0	0	0	0	0	0	0	0	0	0	0	0	0	0	0	0	0	0	0	0	0	0	0	0	0	0	0	0	0	0	0
H1-003-0109-M-D	Urinary	2016-7	PRJEB35745	SAMEA6378200	GCA_902709865.2	A	301	ST301		O80	H2	fimH54	1	1	0	0	0	0	0	0	0	0	0	0	1	1	0	1	0	1	0	0	1	0	1	0	0	0	0	0	0	0	0	0	0	0	0	0	0
H1-003-0110-L-T	Urinary	2016-7	PRJEB35745	SAMEA6378201	GCA_902710035.2	D	69	STc69	C	O15	H6	fimH27	1	1	0	0	0	0	0	0	0	0	0	0	0	0	0	0	0	0	0	0	0	0	0	0	0	0	0	0	0	0	0	0	0	0	1	0	0
H1-003-0111-F-S	Urinary	2016-7	PRJEB35745	SAMEA6378202	GCA_902709985.2	A	48	STc10	A	O8	H11	fimH54	0	1	0	0	0	0	0	0	0	0	0	0	0	0	0	0	0	0	0	0	0	0	0	0	0	0	0	0	0	0	0	0	0	0	0	0	0
H1-003-0112-M-M	Digestive	2016-7	PRJEB35745	SAMEA6378203	GCA_902710025.2	B1	58	STc58		O8	H25	fimH27	1	1	0	0	0	0	0	0	0	0	0	0	0	0	0	0	0	0	0	0	0	0	0	0	0	0	0	0	0	0	0	0	0	0	0	0	0
H1-003-0113-M-D	Digestive	2016-7	PRJEB35745	SAMEA6378204	GCA_902709995.2	D	5602	ST5602		O36	H1	fimH49	0	0	0	0	0	0	0	0	0	0	0	0	0	0	0	0	0	0	0	0	0	0	0	0	0	0	0	0	0	0	0	0	0	0	0	0	0
H1-003-0114-T-R	Digestive	2016-7	PRJEB35745	SAMEA6378205	GCA_902710085.1	B2	141	STc141		O2	H6	fimH5	0	0	0	0	0	0	0	0	0	0	0	0	0	0	0	0	0	0	0	0	0	0	0	0	0	0	0	0	0	0	0	0	0	0	0	0	0
H1-003-0115-L-R	Urinary	2016-7	PRJEB35745	SAMEA6378206	GCA_902710115.2	C	88	STc88		Onovel22	H17	fimH39	1	1	0	0	0	0	0	0	0	0	0	0	1	1	0	1	0	1	0	0	1	0	0	0	0	0	0	0	0	0	0	0	0	0	0	0	0
H1-003-0116-V-R	Urinary	2016-7	PRJEB35745	SAMEA6378207	GCA_902709975.2	C	8105	STc88		O38	H27	fimH53	1	0	0	0	0	0	0	0	0	0	0	0	0	0	0	0	0	0	0	0	0	0	0	0	0	0	0	0	0	0	0	0	0	0	0	0	0
H1-003-0117-S-L	Urinary	2016-7	PRJEB35745	SAMEA6378208	GCA_902710105.2	B2	73	STc73	F	O6	H1	fimH103	1	0	0	0	0	0	0	0	0	0	0	0	0	0	0	0	0	0	0	0	0	0	0	0	0	0	0	0	0	0	0	0	0	0	0	0	0
H1-003-0118-G-E	Urinary	2016-7	PRJEB35745	SAMEA6378209	GCA_902710065.2	B2	131	STc131	C2	O25b	H4	fimH30	1	0	0	0	0	0	0	0	0	0	0	0	0	0	0	0	0	0	0	0	0	0	0	0	0	0	0	0	0	0	0	0	0	0	0	0	0
H1-003-0119-G-R	Urinary	2016-7	PRJEB35745	SAMEA6378210	GCA_902709935.2	B2	131	STc131	C2	O25b	H4	fimH30	1	0	0	0	0	0	0	0	0	0	0	0	0	0	0	0	0	0	0	0	0	0	0	0	0	0	0	0	0	0	0	0	0	0	0	0	0
H1-003-0120-P-R	Urinary	2016-7	PRJEB35745	SAMEA6378211	GCA_902710055.2	C	8106	STc88		O8	H11	fimH41	1	0	0	0	0	0	0	0	0	0	0	0	1	1	0	1	0	1	0	0	1	0	1	0	0	0	0	0	0	0	0	0	0	0	0	0	0
H1-003-0121-E-F	Urinary	2016-7	PRJEB35745	SAMEA6378212	GCA_902710075.2	B1	58	STc58		O9	H25	fimH32	1	1	0	0	0	0	0	0	0	0	0	0	0	0	0	0	0	0	0	0	0	0	0	0	0	0	0	0	0	0	0	0	0	0	0	0	0
H1-003-0122-K-R	Urinary	2016-7	PRJEB35745	SAMEA6378213	GCA_902710125.2	B2	131	STc131	C1	O25b	H4	fimH30	1	0	0	0	0	0	0	0	0	0	0	0	0	0	0	0	0	0	0	0	0	0	0	0	0	0	0	0	0	0	0	0	0	0	0	0	0
H1-003-0123-M-R	Urinary	2016-7	PRJEB35745	SAMEA6378214	GCA_902709945.2	D	69	STc69	C	O15	H18	fimH27	1	0	0	0	0	0	0	0	0	0	0	0	0	0	0	0	0	0	0	0	0	0	0	0	0	0	0	0	0	0	0	0	0	0	1	0	0
H1-004-0001-B-J	Urinary	2016-7	PRJEB35745	SAMEA6378215	GCA_902710015.2	B2	131	STc131	C2	O25b	H4	fimH30	1	0	0	0	0	0	0	0	0	0	0	0	0	0	0	0	0	0	0	0	0	0	0	0	0	0	0	0	0	0	0	0	0	0	0	0	0
H1-004-0002-M-C	Urinary	2016-7	PRJEB35745	SAMEA6378216	GCA_902711075.2	B2	131	STc131	C2	O25b	H4	fimH30	1	0	0	0	0	0	0	0	0	0	0	0	0	0	0	0	0	0	0	0	0	0	0	0	0	0	0	0	0	0	0	0	0	0	0	0	0
H1-004-0003-G-R	Urinary	2016-7	PRJEB35745	SAMEA6378217	GCA_902709965.2	B1	2436	ST2436		O9	H21	fimH_not_found	0	0	0	0	0	0	0	0	0	0	0	0	0	0	0	0	0	0	0	0	0	0	0	0	0	0	0	0	0	0	0	0	0	0	0	0	0
H1-004-0004-L-A	Urinary	2016-7	PRJEB35745	SAMEA6378218	GCA_902709955.2	D	69	STc69	D	O17	H18	fimH27	1	0	0	0	0	0	0	0	0	0	0	0	0	0	0	0	0	0	0	0	0	0	0	0	0	0	0	0	0	0	0	0	0	0	0	0	0
H1-004-0005-J-I	Urinary	2016-7	PRJEB35745	SAMEA6378219	GCA_902710005.2	B2	95	STc95	C	O25b	H4	fimH27	0	1	0	0	0	0	0	0	0	0	0	0	0	0	0	0	0	0	0	0	0	0	0	0	0	0	0	0	0	0	0	0	0	0	0	0	0
H1-004-0006-D-E	unknown	2016-7	PRJEB35745	SAMEA6378220	GCA_902710045.2	B2	12	STc12		O4	H5	fimH5	0	0	0	0	0	0	0	0	0	0	0	0	0	0	0	0	0	0	0	0	0	0	0	0	0	0	0	0	0	0	0	0	0	0	0	0	0
H1-004-0007-O-M	Multiple	2016-7	PRJEB35745	SAMEA6378221	GCA_902710095.2	cladeI	770	ST770		O102	H51	fimH445	1	1	0	0	0	0	0	0	0	0	0	0	0	0	0	0	0	0	0	0	0	0	0	0	0	0	0	0	0	0	0	0	0	0	0	0	0
H1-004-0008-M-Y	Urinary	2016-7	PRJEB35745	SAMEA6378222	GCA_902710145.2	B2	131	STc131	C1	O25b	H4	fimH30	1	0	0	0	0	0	0	0	0	0	0	0	0	0	0	0	0	0	0	0	0	0	0	0	0	0	0	0	0	0	0	0	0	0	0	0	0
H1-004-0009-M-M	Pulmonary	2016-7	PRJEB35745	SAMEA6378223	GCA_902710135.2	B2	12	STc12		O4	H5	fimH5	1	0	0	0	0	0	0	0	0	0	0	0	0	0	0	0	0	0	0	0	0	0	0	0	0	0	0	0	0	0	0	0	0	0	0	0	0
H1-004-0010-C-O	Urinary	2016-7	PRJEB35745	SAMEA6378224	GCA_902710275.2	B2	131	STc131	C1	O25b	H4	fimH30	1	0	0	0	0	0	0	0	0	0	0	0	0	0	0	0	0	0	0	0	0	0	0	0	0	0	0	0	0	0	0	0	0	0	0	0	0
H1-004-0011-S-K	Urinary	2016-7	PRJEB35745	SAMEA6378225	GCA_902710285.2	B2	73	STc73	D	O2	H1	fimH70	0	1	0	0	0	0	0	0	0	0	0	0	0	0	0	0	0	0	0	0	0	0	0	0	0	0	0	0	0	0	0	0	0	0	0	0	0
H1-004-0012-M-Z	Digestive	2016-7	PRJEB35745	SAMEA6378226	GCA_902710235.2	F	1485	STc648		O83	H42	fimH27	1	0	0	0	0	0	0	0	0	0	0	0	0	0	0	0	0	0	0	0	0	0	0	0	0	0	0	0	0	0	0	0	0	0	0	0	0
H1-004-0013-A-M	Urinary	2016-7	PRJEB35745	SAMEA6378227	GCA_902710175.2	D	69	STc69	D	O153	H2	fimH27	1	0	0	0	0	0	0	0	0	0	0	0	0	0	0	0	0	0	0	0	0	0	0	0	0	0	0	0	0	0	0	0	0	0	0	0	0
H1-004-0014-D-M	Digestive	2016-7	PRJEB35745	SAMEA6378228	GCA_902710245.2	A	10	STc10	B	O21	H12	fimH24	0	1	0	0	0	0	0	0	0	0	0	0	0	0	0	0	0	0	0	0	0	0	0	0	0	0	0	0	0	0	0	0	0	0	0	0	0
H1-004-0015-N-A	Urinary	2016-7	PRJEB35745	SAMEA6378229	GCA_902710205.2	B1	2206	ST2206		O8	H8	fimH31	0	0	0	0	0	0	0	0	0	0	0	0	0	0	0	0	0	0	0	0	0	0	0	0	0	0	0	0	0	0	0	0	0	0	0	0	0
H1-004-0016-L-R	Urinary	2016-7	PRJEB35745	SAMEA6378230	GCA_902710185.2	B2	73	STc73	F	O6	H1	fimH10	1	0	0	0	0	0	0	0	0	0	0	0	0	0	0	0	0	0	0	0	0	0	0	0	0	0	0	0	0	0	0	0	0	0	0	0	0
H1-004-0017-B-M	Digestive	2016-7	PRJEB35745	SAMEA6378231	GCA_902710155.2	B1	58	STc58		O9	H9	fimH27	1	1	0	0	0	0	0	0	0	0	0	0	0	0	0	0	0	0	0	0	0	0	0	0	0	0	0	0	0	0	0	0	0	0	0	0	0
H1-004-0018-V-M	Urinary	2016-7	PRJEB35745	SAMEA6378232	GCA_902710165.2	B2	5484	STc95	D	O1	H7	fimH30	1	1	0	0	0	0	0	0	0	0	0	0	0	0	0	0	0	0	0	0	0	0	0	0	0	0	0	0	0	0	0	0	0	0	0	0	0
H1-004-0019-M-J	Urinary	2016-7	PRJEB35745	SAMEA6378233	GCA_902710255.2	B2	537	STc14		O75	H5	fimH5	1	0	0	0	0	0	0	0	0	0	0	0	0	0	0	0	0	0	0	0	0	0	0	0	0	0	0	0	0	0	0	0	0	0	0	0	0
H1-004-0020-M-A	Digestive	2016-7	PRJEB35745	SAMEA6378234	GCA_902710225.2	F	5155	ST5155		O8	H20	fimH58	0	0	0	0	0	0	0	0	0	0	0	0	0	0	0	0	0	0	0	0	0	0	0	0	0	0	0	0	0	0	0	0	0	0	0	0	0
H1-004-0021-W-I	unknown	2016-7	PRJEB35745	SAMEA6378235	GCA_902710195.2	C	23	STc88		O78	H4	fimH35	1	1	0	0	0	0	0	0	0	0	0	0	0	0	0	0	0	0	0	0	0	0	0	0	0	0	0	0	0	0	0	0	0	0	0	0	0
H1-004-0022-M-L	Urinary	2016-7	PRJEB35745	SAMEA6378236	GCA_902710215.2	B2	131	STc131	C2	O25b	H4	fimH30	1	0	0	0	0	0	0	0	0	0	0	0	0	0	0	0	0	0	0	0	0	0	0	0	0	0	0	0	0	0	0	0	0	0	0	0	0
H1-004-0023-R-J	Digestive	2016-7	PRJEB35745	SAMEA6378237	GCA_902710265.2	D	394	ST394		O17	H18	fimH_not_found	1	0	0	0	0	0	0	0	0	0	0	0	0	0	0	0	0	0	0	0	0	0	0	0	0	0	0	0	0	0	0	0	0	0	1	0	0
H1-004-0024-M-R	Digestive	2016-7	PRJEB35745	SAMEA6378238	GCA_902711135.2	D	405	ST405		O102	H6	fimH29	0	0	0	0	0	0	0	0	0	0	0	0	0	0	0	0	0	0	0	0	0	0	0	0	0	0	0	0	0	0	0	0	0	0	0	0	0
H1-004-0025-T-J	unknown	2016-7	PRJEB35745	SAMEA6378239	GCA_902710325.2	B2	131	STc131	A	O16	H5	fimH41	1	0	0	0	0	0	0	0	0	0	0	1	0	0	1	0	1	0	0	0	0	0	0	0	0	0	0	0	0	0	0	0	0	0	0	0	0
H1-004-0026-E-A	Urinary	2016-7	PRJEB35745	SAMEA6378240	GCA_902710335.2	B2	73	STc73	F	O18	H1	fimH10	1	0	0	0	0	0	0	0	0	0	0	0	0	0	0	0	0	0	0	0	0	0	0	0	0	0	0	0	0	0	0	0	0	0	0	0	0
H1-004-0027-B-P	Digestive	2016-7	PRJEB35745	SAMEA6378241	GCA_902710315.2	A	93	STc93		O5	H10	fimH_not_found	0	1	0	0	0	0	0	0	0	0	0	0	0	0	0	0	0	0	0	0	0	0	0	0	0	0	0	0	0	0	0	0	0	0	0	0	0
H1-004-0028-B-J	Urinary	2016-7	PRJEB35745	SAMEA6378242	GCA_902710305.2	B2	131	STc131	B	O25b	H4	fimH30	1	0	0	0	0	0	0	0	0	0	0	1	0	0	1	0	1	0	1	0	0	0	0	0	0	0	0	0	0	0	0	0	0	0	0	0	0
H1-004-0029-D-M	Urinary	2016-7	PRJEB35745	SAMEA6378243	GCA_902710295.2	D	69	STc69	D	O117	H4	fimH27	1	0	0	0	0	0	0	0	0	0	0	0	0	0	0	0	0	0	0	0	0	0	0	0	0	0	0	0	0	0	0	0	0	0	1	0	0
H1-004-0030-A-D	Urinary	2016-7	PRJEB35745	SAMEA6378244	GCA_902710345.2	B2	357	ST357		O13	H4	fimH21	1	0	0	0	0	0	0	0	0	0	0	0	0	0	0	0	0	0	0	0	0	0	0	0	0	0	0	0	0	0	0	0	0	0	0	0	0
H1-004-0031-M-D	Surgery	2016-7	PRJEB35745	SAMEA6378245	GCA_902710365.2	B2	321	ST321		O120	H14	fimH9	1	0	0	0	0	0	0	0	0	0	0	0	0	0	0	0	0	0	0	0	0	0	0	0	0	0	0	0	0	0	0	0	0	0	0	0	0
H1-004-0032-M-R	Digestive	2016-7	PRJEB35745	SAMEA6378246	GCA_902710385.2	B2	95	STc95	B	O18	H7	fimH12	0	0	0	0	0	0	0	0	0	0	0	0	0	0	0	0	0	0	0	0	0	0	0	0	0	0	0	0	0	0	0	0	0	0	0	0	0
H1-004-0033-B-M	Urinary	2016-7	PRJEB35745	SAMEA6378247	GCA_902710395.2	B2	95	STc95	D	O1	H7	fimH30	1	0	0	0	0	0	0	0	0	0	0	0	0	0	0	0	0	0	0	0	0	0	0	0	0	0	0	0	0	0	0	0	0	0	0	0	0
H1-004-0034-B-S	Urinary	2016-7	PRJEB35745	SAMEA6378248	GCA_902710375.2	D	69	STc69	D	O17	H18	fimH27	0	0	0	0	0	0	0	0	0	0	0	0	0	0	0	0	0	0	0	0	0	0	0	0	0	0	0	0	0	0	0	0	0	0	1	0	0
H1-004-0035-L-Y	Urinary	2016-7	PRJEB35745	SAMEA6378249	GCA_902710355.2	B2	14	STc14		O18	H5	fimH27	1	0	0	0	0	0	0	0	0	0	0	0	0	0	0	0	0	0	0	0	0	0	0	0	0	0	0	0	0	0	0	0	0	0	0	0	0
H1-004-0036-R-B	Urinary	2016-7	PRJEB35745	SAMEA6378250	GCA_902711205.2	B2	73	STc73	C	O6	H1	fimH10	1	0	0	0	0	0	0	0	0	0	0	0	0	0	0	0	0	0	0	0	0	0	0	0	0	0	0	0	0	0	0	0	0	0	0	0	0
H1-004-0037-C-M	Urinary	2016-7	PRJEB35745	SAMEA6378251	GCA_902710405.2	B2	131	STc131	C2	O25b	H4	fimH30	1	0	0	0	0	0	0	0	0	0	0	0	0	0	0	0	0	0	0	0	0	0	0	0	0	0	0	0	0	0	0	0	0	0	0	0	0
H1-004-0038-D-S	Urinary	2016-7	PRJEB35745	SAMEA6378252	GCA_902710415.2	B2	73	STc73	F	O6	H1	fimH184	1	0	0	0	0	0	0	0	0	0	0	0	0	0	0	0	0	0	0	0	0	0	0	0	0	0	0	0	0	0	0	0	0	0	0	0	0
H1-004-0039-M-M	Urinary	2016-7	PRJEB35745	SAMEA6378253	GCA_902710495.2	B2	95	STc95	C	O25b	H4	fimH27	0	1	0	0	0	0	0	0	0	0	0	0	0	0	0	0	0	0	0	0	0	0	0	0	0	0	0	0	0	0	0	0	0	0	0	0	0
H1-004-0040-M-P	Digestive	2016-7	PRJEB35745	SAMEA6378254	GCA_902710445.2	A	48	STc10	A	O5	H11	fimH34	0	0	0	0	0	0	0	0	0	0	0	0	0	0	0	0	0	0	0	0	0	0	0	0	0	0	0	0	0	0	0	0	0	0	0	0	0
H1-004-0041-C-C	Urinary	2016-7	PRJEB35745	SAMEA6378255	GCA_902710515.2	B1	162	STc162		O8	H10	fimH32	1	1	0	0	0	0	0	0	0	0	0	0	0	0	0	0	0	0	0	0	0	0	0	0	0	0	0	0	0	0	0	0	0	0	0	0	0
H1-004-0042-F-R	Urinary	2016-7	PRJEB35745	SAMEA6378256	GCA_902710545.2	B2	131	STc131	A	O16	H5	fimH41	1	0	0	0	0	0	0	0	0	0	0	0	0	0	1	0	0	0	0	0	0	0	0	0	0	0	0	0	0	0	0	0	0	0	0	0	0
H1-004-0043-G-R	Catheter	2016-7	PRJEB35745	SAMEA6378257	GCA_902710485.2	A	7343	STc46		O9	H4	fimH34	1	0	0	0	0	0	0	0	0	0	0	0	0	0	0	0	0	0	0	0	0	0	0	0	0	0	0	0	0	0	0	0	0	0	0	0	0
H1-004-0044-A-F	Urinary	2016-7	PRJEB35745	SAMEA6378258	GCA_902710465.2	B1	327	ST327		O156	H8	fimH446	0	0	0	0	0	0	0	0	0	0	0	0	0	0	0	0	0	0	0	0	0	0	0	0	0	0	0	0	0	0	0	0	0	0	0	0	0
H1-004-0045-D-N	Urinary	2016-7	PRJEB35745	SAMEA6378259	GCA_902710535.2	D	69	STc69	D	O117	H4	fimH27	1	0	0	0	0	0	0	0	0	0	0	0	0	0	0	0	0	0	0	0	0	0	0	0	0	0	0	0	0	0	0	0	0	0	1	0	0
H1-005-0001-B-P	Urinary	2016-7	PRJEB35745	SAMEA6378260	GCA_902710525.2	A	10	STc10	B	O8	H30	fimH54	0	1	0	0	0	0	0	0	0	0	0	0	0	0	0	0	0	0	0	0	0	0	1	0	0	0	0	0	0	0	0	0	0	0	0	0	0
H1-005-0002-P-M	Digestive	2016-7	PRJEB35745	SAMEA6378261	GCA_902711175.2	B2	140	STc95	Unassigned	O2	H5	fimH15	1	1	0	0	0	0	0	0	0	0	0	0	0	0	0	0	0	0	0	0	0	0	0	0	0	0	0	0	0	0	0	0	0	0	0	0	0
H1-005-0003-L-R	Urinary	2016-7	PRJEB35745	SAMEA6378262	GCA_902711115.2	B2	131	STc131	A	O16	H5	fimH41	1	0	0	0	0	0	0	0	0	0	0	0	0	0	0	0	0	0	0	0	0	0	0	0	0	0	0	0	0	0	0	0	0	0	0	0	0
H1-005-0004-K-C	Urinary	2016-7	PRJEB35745	SAMEA6378263	GCA_902710455.2	B2	8111	STc73	C	O6	H1	fimH10	1	0	0	0	0	0	0	0	0	0	0	0	0	0	0	0	0	0	0	0	0	0	0	0	0	0	0	0	0	0	0	0	0	0	0	0	0
H1-005-0007-B-J	Urinary	2016-7	PRJEB35745	SAMEA6378264	GCA_902710475.2	D	362	STc362		O11	H9	fimH96	0	0	0	0	0	0	0	0	0	0	0	0	0	0	0	0	0	0	0	0	0	0	0	0	0	0	0	0	0	0	0	0	0	0	0	0	0
H1-005-0008-B-B	Urinary	2016-7	PRJEB35745	SAMEA6378265	GCA_902710505.2	D	69	STc69	D	O11	H4	fimH27	1	0	0	0	0	0	0	0	0	0	0	0	0	0	0	0	0	0	0	0	0	0	0	0	0	0	0	0	0	0	0	0	0	0	1	0	0
H1-005-0009-D-X	Digestive	2016-7	PRJEB35745	SAMEA6378266	GCA_902710435.2	B2	14	STc14		O75	H5	fimH_not_found	1	0	0	0	0	0	0	0	0	0	0	0	0	0	0	0	0	0	0	0	0	0	0	0	0	0	0	0	0	0	0	0	0	0	0	0	0
H1-005-0010-B-P	Digestive	2016-7	PRJEB35745	SAMEA6378267	GCA_902710425.2	B2	131	STc131	B	O25b	H4	fimH30	1	0	0	0	0	0	0	0	0	0	0	1	0	0	1	0	1	0	1	0	0	0	0	0	0	0	0	0	0	0	0	0	0	0	0	0	0
H1-005-0011-B-M	Urinary	2016-7	PRJEB35745	SAMEA6378268	GCA_902710575.2	B2	131	STc131	C2	O25b	H4	fimH30	1	0	0	0	0	0	0	0	0	0	0	0	0	0	0	0	0	0	0	0	0	0	0	0	0	0	0	0	0	0	0	0	0	0	0	0	0
H1-005-0012-L-M	Digestive	2016-7	PRJEB35745	SAMEA6378269	GCA_902710675.2	C	8117	STc88		O8	H19	fimH27	1	1	0	0	0	0	0	0	0	0	0	0	0	0	0	0	0	0	0	0	0	0	0	0	0	0	0	0	0	0	0	0	0	0	0	0	0
H1-005-0013-L-D	Urinary	2016-7	PRJEB35745	SAMEA6378270	GCA_902710565.2	B2	73	STc73	E	O6	H1	fimH30	1	0	0	0	0	0	0	0	0	0	0	0	0	0	0	0	0	0	0	0	0	0	0	0	0	0	0	0	0	0	0	0	0	0	0	0	0
H1-005-0014-M-A	Digestive	2016-7	PRJEB35745	SAMEA6378271	GCA_902710665.2	D	69	STc69	C	O15	H6	fimH27	1	1	0	0	0	0	0	0	0	0	0	0	0	0	0	0	0	0	0	0	0	0	0	0	0	0	0	0	0	0	0	0	0	0	1	0	0
H1-005-0015-A-D	Urinary	2016-7	PRJEB35745	SAMEA6378272	GCA_902710615.2	B1	156	ST156		O160	H31	fimH38	0	1	0	0	0	0	0	0	0	0	0	0	0	0	0	0	0	0	0	0	0	0	0	0	0	0	0	0	0	0	0	0	0	0	0	0	0
H1-005-0016-A-H	Pulmonary	2016-7	PRJEB35745	SAMEA6378273	GCA_902710555.2	F	1722	ST1722		O1	H25	fimH153	0	0	0	0	0	0	0	0	0	0	0	0	0	0	0	0	0	0	0	0	0	0	0	0	0	0	0	0	0	0	0	0	0	0	0	0	0
H1-005-0017-S-M	Urinary	2016-7	PRJEB35745	SAMEA6378274	GCA_902710605.2	B2	131	STc131	C1	O25b	H4	fimH30	1	0	0	0	0	0	0	0	0	0	0	0	0	0	0	0	0	0	0	0	0	0	0	0	0	0	0	0	0	0	0	0	0	0	0	0	0
H1-005-0020-C-M	Urinary	2016-7	PRJEB35745	SAMEA6378275	GCA_902710645.2	B2	95	STc95	A	O2	H7	fimH41	1	0	0	0	0	0	0	0	0	0	0	0	0	0	0	0	0	0	0	0	0	0	0	0	0	0	0	0	0	0	0	0	0	0	0	0	0
H1-005-0022-B-A	Urinary	2016-7	PRJEB35745	SAMEA6378276	GCA_902710635.2	B2	73	STc73	D	O2	H1	fimH10	1	0	0	0	0	0	0	0	0	0	0	0	0	0	0	0	0	0	0	0	0	0	0	0	0	0	0	0	0	0	0	0	0	0	0	0	0
H1-005-0023-G-E	Urinary	2016-7	PRJEB35745	SAMEA6378277	GCA_902710625.2	B2	73	STc73	D	O2	H1	fimH10	0	0	0	0	0	0	0	0	0	0	0	0	0	0	0	0	0	0	0	0	0	0	0	0	0	0	0	0	0	0	0	0	0	0	0	0	0
H1-005-0024-E-M	Urinary	2016-7	PRJEB35745	SAMEA6378278	GCA_902711265.2	B2	73	STc73	F	O6	H1	fimH10	1	0	0	0	0	0	0	0	0	0	0	0	0	0	0	0	0	0	0	0	0	0	0	0	0	0	0	0	0	0	0	0	0	0	0	0	0
H1-005-0025-R-L	Digestive	2016-7	PRJEB35745	SAMEA6378279	GCA_902710585.2	B1	162	STc162		O134	H19	fimH32	0	0	0	0	0	0	0	0	0	0	0	0	0	0	0	0	0	0	0	0	0	0	0	0	0	0	0	0	0	0	0	0	0	0	0	0	0
H1-005-0027-E-M	Urinary	2016-7	PRJEB35745	SAMEA6378280	GCA_902710595.2	F	8115	STc59		O1	H7	fimH_not_found	0	0	0	0	0	0	0	0	0	0	0	0	0	0	0	0	0	0	0	0	0	0	0	0	0	0	0	0	0	0	0	0	0	0	0	0	1
H1-005-0028-K-P	Urinary	2016-7	PRJEB35745	SAMEA6378281	GCA_902710685.2	B2	131	STc131	C2	O25b	H4	fimH30	1	0	0	0	0	0	0	0	0	0	0	0	0	0	0	0	0	0	0	0	0	0	0	0	0	0	0	0	0	0	0	0	0	0	0	0	0
H1-005-0029-M-I	Urinary	2016-7	PRJEB35745	SAMEA6378282	GCA_902710655.2	B2	131	STc131	C2	O25b	H4	fimH30	1	0	0	0	0	0	0	0	0	0	0	0	0	0	0	0	0	0	0	0	0	0	0	0	0	0	0	0	0	0	0	0	0	0	0	0	0
H1-005-0030-E-I	Urinary	2016-7	PRJEB35745	SAMEA6378283	GCA_902710735.2	D	69	STc69	D	O11	H4	fimH27	1	0	0	0	0	0	0	0	0	0	0	0	0	0	0	0	0	0	0	0	0	0	0	0	0	0	0	0	0	0	0	0	0	0	1	0	0
H1-005-0031-M-R	Urinary	2016-7	PRJEB35745	SAMEA6378284	GCA_902710705.2	B2	998	STc141		O2	H6	fimH14	1	0	0	0	0	0	0	0	0	0	0	0	0	0	0	0	0	0	0	0	0	0	0	0	0	0	0	0	0	0	0	0	0	0	0	0	0
H1-005-0032-C-D	Urinary	2016-7	PRJEB35745	SAMEA6378285	GCA_902710715.2	B2	131	STc131	B	O25b	H4	fimH30	1	0	0	0	0	0	0	0	0	0	0	1	0	0	1	0	1	0	1	0	0	0	0	0	0	0	0	0	0	0	0	0	0	0	0	0	0
H1-005-0033-F-F	Urinary	2016-7	PRJEB35745	SAMEA6378286	GCA_902710745.2	B2	80	ST80		O7	H7	fimH1	1	0	0	0	0	0	0	0	0	0	0	0	0	0	0	0	0	0	0	0	0	0	0	0	0	0	0	0	0	0	0	0	0	0	0	0	0
H1-005-0034-P-M	Digestive	2016-7	PRJEB35745	SAMEA6378287	GCA_902710695.2	B2	998	STc141		O2	H6	fimH14	1	0	0	0	0	0	0	0	0	0	0	0	0	0	0	0	0	0	0	0	0	0	0	0	0	0	0	0	0	0	0	0	0	0	0	0	0
H1-005-0035-M-M	Urinary	2016-7	PRJEB35745	SAMEA6378288	GCA_902710725.2	B2	12	STc12		O4	H1	fimH106	1	0	0	0	0	0	0	0	0	0	0	0	0	0	0	0	0	0	0	0	0	0	0	0	0	0	0	0	0	0	0	0	0	0	0	0	0
H1-005-0036-K-J	Digestive	2016-7	PRJEB35745	SAMEA6378289	GCA_902710755.2	B2	95	STc95	A	O1	H7	fimH41	1	0	0	0	0	0	0	0	0	0	0	0	0	0	0	0	0	0	0	0	0	0	0	0	0	0	0	0	0	0	0	0	0	0	0	0	0
H1-005-0037-P-G	Urinary	2016-7	PRJEB35745	SAMEA6378290	GCA_902710805.2	B2	144	ST144		O16	H6	fimH27	1	0	0	0	0	0	0	0	0	0	0	0	0	0	0	0	0	0	0	0	0	0	0	0	0	0	0	0	0	0	0	0	0	0	0	0	0
H1-005-0038-A-J	Digestive	2016-7	PRJEB35745	SAMEA6378291	GCA_902710775.2	B2	141	STc141		O2	H6	fimH5	1	0	0	0	0	0	0	0	0	0	0	0	0	0	0	0	0	0	0	0	0	0	0	0	0	0	0	0	0	0	0	0	0	0	0	0	0
H1-005-0039-V-F	Digestive	2016-7	PRJEB35745	SAMEA6378292	GCA_902710785.2	B2	73	STc73	F	O6	H1	fimH30	1	0	0	0	0	0	0	0	0	0	0	0	0	0	0	0	0	0	0	0	0	0	0	0	0	0	0	0	0	0	0	0	0	0	0	0	0
H1-005-0040-M-A	Digestive	2016-7	PRJEB35745	SAMEA6378293	GCA_902710765.2	B2	4219	ST4219		O175	H4	fimH21	1	0	0	0	0	0	0	0	0	0	0	0	0	0	0	0	0	0	0	0	0	0	0	0	0	0	0	0	0	0	0	0	0	0	0	0	0
H1-005-0041-M-P	Digestive	2016-7	PRJEB35745	SAMEA6378294	GCA_902710795.2	B2	73	STc73	D	O2	H1	fimH103	0	0	0	0	0	0	0	0	0	0	0	0	0	0	0	0	0	0	0	0	0	0	0	0	0	0	0	0	0	0	0	0	0	0	0	0	0
H1-005-0042-D-T	Urinary	2016-7	PRJEB35745	SAMEA6378295	GCA_902710855.2	B2	73	STc73	F	O6	H1	fimH10	1	0	0	0	0	0	0	0	0	0	0	0	0	0	0	0	0	0	0	0	0	0	0	0	0	0	0	0	0	0	0	0	0	0	0	0	0
H1-005-0043-B-O	Urinary	2016-7	PRJEB35745	SAMEA6378296	GCA_902710915.2	B2	12	STc12		O4	H1	fimH_not_found	1	0	0	0	0	0	0	0	0	0	0	0	0	0	0	0	0	0	0	0	0	0	0	0	0	0	0	0	0	0	0	0	0	0	0	0	0
H1-005-0044-R-A	Urinary	2016-7	PRJEB35745	SAMEA6378297	GCA_902711255.2	B2	95	STc95	C	O25b	H4	fimH27	0	1	0	0	0	0	0	0	0	0	0	0	0	0	0	0	0	0	0	0	0	0	0	0	0	0	0	0	0	0	0	0	0	0	0	0	0
H1-005-0045-G-C	Digestive	2016-7	PRJEB35745	SAMEA6378298	GCA_902710945.2	D	362	STc362		O7	H6	fimH96	0	0	0	0	0	0	0	0	0	0	0	0	0	0	0	0	0	0	0	0	0	0	0	0	0	0	0	0	0	0	0	0	0	0	0	0	0
H1-005-0046-E-M	Multiple	2016-7	PRJEB35745	SAMEA6378299	GCA_902710925.2	B1	109	ST109		O8	H8	fimH33	1	0	0	0	0	0	0	0	0	0	0	0	0	0	0	0	0	0	0	0	0	0	0	0	0	0	0	0	0	0	0	0	0	0	0	0	0
H1-005-0047-S-F	Digestive	2016-7	PRJEB35745	SAMEA6378300	GCA_902710865.2	B2	131	STc131	A	O153	H5	fimH41	1	0	0	0	0	0	0	0	0	0	0	0	0	0	0	0	0	0	0	0	0	0	0	0	0	0	0	0	0	0	0	0	0	0	0	0	0
H1-005-0048-I-T	Urinary	2016-7	PRJEB35745	SAMEA6378301	GCA_902710815.2	E	543	ST543		O169	H9	fimH331	1	0	0	0	0	0	0	0	0	0	0	0	0	0	0	0	0	0	0	0	0	0	0	0	0	0	0	0	0	0	0	0	0	0	0	0	0
H1-005-0049-L-J	Urinary	2016-7	PRJEB35745	SAMEA6378302	GCA_902710885.2	B2	73	STc73	C	O6	H1	fimH10	1	0	0	0	0	0	0	0	0	0	0	0	0	0	0	0	0	0	0	0	0	0	0	0	0	0	0	0	0	0	0	0	0	0	0	0	0
H1-005-0050-D-A	Pulmonary	2016-7	PRJEB35745	SAMEA6378303	GCA_902710875.2	A	10	STc10	C	O101	H9	fimH54	0	1	0	0	0	0	0	0	0	0	0	0	0	0	0	0	0	0	0	0	0	0	0	0	0	0	0	0	0	0	0	0	0	0	0	0	0
H1-005-0051-H-M	Urinary	2016-7	PRJEB35745	SAMEA6378304	GCA_902710935.2	B2	421	STc95	D	O1	H7	fimH92	1	0	0	0	0	0	0	0	0	0	0	0	0	0	0	0	0	0	0	0	0	0	0	0	0	0	0	0	0	0	0	0	0	0	0	0	0
H1-005-0052-B-J	Digestive	2016-7	PRJEB35745	SAMEA6378305	GCA_902710835.2	B2	131	STc131	A	O16	H5	fimH41	1	0	0	0	0	0	0	0	0	0	0	1	0	0	1	0	1	0	0	0	0	0	0	0	0	0	0	0	0	0	0	0	0	0	0	0	0
H1-005-0053-L-F	Urinary	2016-7	PRJEB35745	SAMEA6378306	GCA_902710825.2	D	69	STc69	D	O_not_found	H2	fimH27	1	0	0	0	0	0	0	0	0	0	0	0	0	0	0	0	0	0	0	0	0	0	0	0	0	0	0	0	0	0	0	0	0	0	1	0	0
H1-005-0054-C-P	Urinary	2016-7	PRJEB35745	SAMEA6378307	GCA_902710845.2	B2	131	STc131	C2	O25b	H4	fimH30	1	0	0	0	0	0	0	0	0	0	0	1	0	0	1	0	1	0	0	0	0	0	0	0	0	0	0	0	0	0	0	0	0	0	0	0	0
H1-005-0055-B-R	Digestive	2016-7	PRJEB35745	SAMEA6378308	GCA_902710905.2	B2	7882	ST7882		O25b	H5	fimH26	1	0	0	0	0	0	0	0	0	0	0	0	0	0	0	0	0	0	0	0	0	0	0	0	0	0	0	0	0	0	0	0	0	0	0	0	0
H1-005-0056-W-P	Multiple	2016-7	PRJEB35745	SAMEA6378309	GCA_902710895.2	B2	131	STc131	C1	O25b	H4	fimH30	1	0	0	0	0	0	0	0	0	0	0	0	0	0	0	0	0	0	0	0	0	0	0	0	0	0	0	0	0	0	0	0	0	0	0	0	0
H1-005-0057-S-L	Digestive	2016-7	PRJEB35745	SAMEA6378310	GCA_902711035.2	B2	131	STc131	C2	O25b	H4	fimH30	1	0	0	0	0	0	0	0	0	0	0	0	0	0	0	0	0	0	0	0	0	0	0	0	0	0	0	0	0	0	0	0	0	0	0	0	0
H1-005-0058-M-A	Digestive	2016-7	PRJEB35745	SAMEA6378311	GCA_902710985.2	B1	58	STc58		Onovel22	H25	fimH32	1	1	0	0	0	0	0	0	0	0	0	0	0	0	0	0	0	0	0	0	0	0	0	0	0	0	0	0	0	0	0	0	0	0	0	0	0
H1-005-0059-C-M	Digestive	2016-7	PRJEB35745	SAMEA6378312	GCA_902711025.2	B1	8109	ST8109		O8	H7	fimH38	0	0	0	0	0	0	0	0	0	0	0	0	0	0	0	0	0	0	0	0	0	0	0	0	0	0	0	0	0	0	0	0	0	0	0	0	0
H1-005-0060-I-L	Urinary	2016-7	PRJEB35745	SAMEA6378313	GCA_902710975.2	F	354	ST354		O153	H34	fimH34	0	0	0	0	0	0	0	0	0	0	0	0	0	0	0	0	0	0	0	0	0	0	0	0	0	0	0	0	0	0	0	0	0	0	0	1	0
H1-005-0061-L-J	Digestive	2016-7	PRJEB35745	SAMEA6378314	GCA_902711015.2	B2	73	STc73	F	O6	H1	fimH10	1	0	0	0	0	0	0	0	0	0	0	0	0	0	0	0	0	0	0	0	0	0	0	0	0	0	0	0	0	0	0	0	0	0	0	0	0
H1-005-0062-N-S	Urinary	2016-7	PRJEB35745	SAMEA6378315	GCA_902711045.2	B1	602	ST602		Onovel4	H21	fimH134	0	0	0	0	0	0	0	0	0	0	0	0	0	0	0	0	0	0	0	0	0	0	0	0	0	0	0	0	0	0	0	0	0	0	0	0	0
H1-005-0063-P-L	Urinary	2016-7	PRJEB35745	SAMEA6378316	GCA_902711055.2	B2	73	STc73	C	O6	H1	fimH10	1	0	0	0	0	0	0	0	0	0	0	0	0	0	0	0	0	0	0	0	0	0	0	0	0	0	0	0	0	0	0	0	0	0	0	0	0
H1-005-0064-A-O	Digestive	2016-7	PRJEB35745	SAMEA6378317	GCA_902710955.2	B1	1125	ST1125		O139	H19	fimH38	0	0	0	0	0	0	0	0	0	0	0	0	0	0	0	0	0	0	0	0	0	0	0	0	0	0	0	0	0	0	0	0	0	0	0	0	0
H1-005-0065-L-P	Urinary	2016-7	PRJEB35745	SAMEA6378318	GCA_902710995.2	C	88	STc88		O_not_found	H12	fimH30	1	1	0	0	0	0	0	0	0	0	0	0	0	0	0	0	0	0	0	0	0	0	0	0	0	0	0	0	0	0	0	0	0	0	0	0	0
H1-005-0066-W-C	Urinary	2016-7	PRJEB35745	SAMEA6378319	GCA_902711065.1	A	10	STc10	B	O16	H4	fimH27	0	0	0	0	0	0	0	0	0	0	0	1	0	0	1	0	1	0	1	0	0	0	0	0	0	0	0	0	0	0	0	0	0	0	0	0	0
H1-005-0067-A-O	Urinary	2016-7	PRJEB35745	SAMEA6378320	GCA_902711245.2	B2	1193	STc14		O75	H5	fimH64	1	0	0	0	0	0	0	0	0	0	0	0	0	0	0	0	0	0	0	0	0	0	0	0	0	0	0	0	0	0	0	0	0	0	0	0	0
H1-005-0068-D-C	Urinary	2016-7	PRJEB35745	SAMEA6378321	GCA_902710965.2	B2	141	STc141		O2	H6	fimH5	0	1	0	0	0	0	0	0	0	0	0	0	0	0	0	0	0	0	0	0	0	0	0	0	0	0	0	0	0	0	0	0	0	0	0	0	0
H1-005-0069-B-M	Digestive	2016-7	PRJEB35745	SAMEA6378322	GCA_902711005.2	B2	12	STc12		O4	H5	fimH5	1	0	0	0	0	0	0	0	0	0	0	0	0	0	0	0	0	0	0	0	0	0	0	0	0	0	0	0	0	0	0	0	0	0	0	0	0
H1-006-0001-M-F	Multiple	2016-7	PRJEB35745	SAMEA6378323	GCA_902711235.2	B2	8114	STc73	E	O6	H1	fimH30	1	0	0	0	0	0	0	0	0	0	0	0	0	0	0	0	0	0	0	0	0	0	0	0	0	0	0	0	0	0	0	0	0	0	0	0	0
H1-006-0002-F-L	Urinary	2016-7	PRJEB35745	SAMEA6378324	GCA_902711095.2	B2	131	STc131	B	O25b	H4	fimH22	0	1	0	0	0	0	0	0	0	0	0	0	0	0	0	0	0	0	0	0	0	0	0	0	0	0	0	0	0	0	0	0	0	0	0	0	0
H1-006-0003-S-L	Digestive	2016-7	PRJEB35745	SAMEA6378325	GCA_902711215.2	C	783	ST783		O21	H9	fimH39	1	0	0	0	0	0	0	0	0	0	0	0	0	0	0	0	0	0	0	0	0	0	0	0	0	0	0	0	0	0	0	0	0	0	0	0	0
H1-006-0004-F-M	Catheter	2016-7	PRJEB35745	SAMEA6378326	GCA_902711125.2	D	69	STc69	C	O15	H18	fimH27	1	0	0	0	0	0	0	0	0	0	0	0	0	0	0	0	0	0	0	0	0	0	0	0	0	0	0	0	0	0	0	0	0	0	1	0	0
H1-006-0005-A-H	Urinary	2016-7	PRJEB35745	SAMEA6378327	GCA_902711155.2	B2	131	STc131	C2	O25b	H4	fimH30	1	0	0	0	0	0	0	0	0	0	0	0	0	0	0	0	0	0	0	0	0	0	0	0	0	0	0	0	0	0	0	0	0	0	0	0	0
H1-006-0006-C-A	Urinary	2016-7	PRJEB35745	SAMEA6378328	GCA_902711145.2	B2	73	STc73	E	O6	H1	fimH30	1	0	0	0	0	0	0	0	0	0	0	0	0	0	0	0	0	0	0	0	0	0	0	0	0	0	0	0	0	0	0	0	0	0	0	0	0
H1-006-0007-D-C	Urinary	2016-7	PRJEB35745	SAMEA6378329	GCA_902711105.2	D	69	STc69	D	O153	H18	fimH27	1	0	0	0	0	0	0	0	0	0	0	0	0	0	0	0	0	0	0	0	0	0	0	0	0	0	0	0	0	0	0	0	0	0	1	0	0
H1-006-0008-K-G	Digestive	2016-7	PRJEB35745	SAMEA6378330	GCA_902711185.2	B2	73	STc73	E	O6	H1	fimH30	1	0	0	0	0	0	0	0	0	0	0	0	0	0	0	0	0	0	0	0	0	0	0	0	0	0	0	0	0	0	0	0	0	0	0	0	0
H1-006-0009-P-C	Skin	2016-7	PRJEB35745	SAMEA6378331	GCA_902711225.2	B2	141	STc141		O2	H6	fimH5	1	0	0	0	0	0	0	0	0	0	0	0	0	0	0	0	0	0	0	0	0	0	0	0	0	0	0	0	0	0	0	0	0	0	0	0	0
H1-006-0010-A-H	Urinary	2016-7	PRJEB35745	SAMEA6378332	GCA_902711085.2	D	69	STc69	D	O15	H18	fimH27	1	0	0	0	0	0	0	0	0	0	0	0	0	0	0	0	0	0	0	0	0	0	0	0	0	0	0	0	0	0	0	0	0	0	1	0	0
H1-006-0011-L-G	Multiple	2016-7	PRJEB35745	SAMEA6378333	GCA_902711195.2	B2	550	STc14		O75	H5	fimH30	1	0	0	0	0	0	0	0	0	0	0	0	0	0	0	0	0	0	0	0	0	0	0	0	0	0	0	0	0	0	0	0	0	0	0	0	0
H1-006-0012-T-R	Skin	2016-7	PRJEB35745	SAMEA6378334	GCA_902711165.2	B2	131	STc131	C2	O25b	H4	fimH30	1	0	0	0	0	0	0	0	0	0	0	0	0	0	0	0	0	0	0	0	0	0	0	0	0	0	0	0	0	0	0	0	0	0	0	0	0
H1-006-0013-N-E	Digestive	2016-7	PRJEB35745	SAMEA6378335	GCA_902711395.2	B2	141	STc141		O2	H6	fimH5	0	1	0	0	0	0	0	0	0	0	0	0	0	0	0	0	0	0	0	0	0	0	0	0	0	0	0	0	0	0	0	0	0	0	0	0	0
H1-006-0014-H-P	Urinary	2016-7	PRJEB35745	SAMEA6378336	GCA_902711455.2	A	93	STc93		O11	H52	fimH_not_found	1	1	0	0	0	0	0	0	0	0	0	0	0	0	0	0	0	0	0	0	0	0	0	0	0	0	0	0	0	0	0	0	0	0	0	0	0
H1-006-0015-M-S	Urinary	2016-7	PRJEB35745	SAMEA6378337	GCA_902711385.2	B2	8112	STc95	D	O45	H7	fimH54	0	1	0	0	0	0	0	0	0	0	0	0	0	0	0	0	0	0	0	0	0	0	0	0	0	0	0	0	0	0	0	0	0	0	0	0	0
H1-006-0016-D-L	Urinary	2016-7	PRJEB35745	SAMEA6378338	GCA_902711335.2	B2	95	STc95	B	O18	H7	fimH15	1	1	0	0	0	0	0	0	0	0	0	0	0	0	0	0	0	0	0	0	0	0	0	0	0	0	0	0	0	0	0	0	0	0	0	0	0
H1-006-0017-B-Y	Multiple	2016-7	PRJEB35745	SAMEA6378339	GCA_902711295.2	B2	12	STc12		O4	H5	fimH5	1	0	0	0	0	0	0	0	0	0	0	0	0	0	0	0	0	0	0	0	0	0	0	0	0	0	0	0	0	0	0	0	0	0	0	0	0
H1-006-0018-G-M	Catheter	2016-7	PRJEB35745	SAMEA6378340	GCA_902711285.2	B1	2602	ST2602		O8	H16	fimH38	1	0	0	0	0	0	0	0	0	0	0	0	0	0	0	0	0	0	0	0	0	0	0	0	0	0	0	0	0	0	0	0	0	0	0	0	0
H1-006-0019-C-M	Digestive	2016-7	PRJEB35745	SAMEA6378341	GCA_902711355.2	B2	127	STc127		O6	H31	fimH2	1	0	0	0	0	0	0	0	0	0	0	0	0	0	0	0	0	0	0	0	0	0	0	0	0	0	0	0	0	0	0	0	0	0	0	0	0
H1-006-0020-C-M	Urinary	2016-7	PRJEB35745	SAMEA6378342	GCA_902711365.2	B2	12	STc12		O4	H1	fimH_not_found	1	0	0	0	0	0	0	0	0	0	0	0	0	0	0	0	0	0	0	0	0	0	0	0	0	0	0	0	0	0	0	0	0	0	0	0	0
H1-006-0021-S-B	Urinary	2016-7	PRJEB35745	SAMEA6378343	GCA_902711435.2	B1	380	ST380		O151	H9	fimH31	1	0	0	0	0	0	0	0	0	0	0	0	0	0	0	0	0	1	0	0	1	0	0	0	0	0	0	0	0	0	0	0	0	0	0	0	0
H1-006-0022-L-R	Digestive	2016-7	PRJEB35745	SAMEA6378344	GCA_902711345.2	C	410	STc88		O8	H27	fimH53	1	0	0	0	0	0	0	0	0	0	0	0	0	0	0	0	0	0	0	0	0	0	0	0	0	0	0	0	0	0	0	0	0	0	0	0	0
H1-006-0023-B-E	Digestive	2016-7	PRJEB35745	SAMEA6378345	GCA_902711315.2	B1	162	STc162		O9	H9	fimH32	1	1	0	0	0	0	0	0	0	0	0	0	0	0	0	0	0	0	0	0	0	0	0	0	0	0	0	0	0	0	0	0	0	0	0	0	0
H1-006-0024-B-L	Urinary	2016-7	PRJEB35745	SAMEA6378346	GCA_902711415.2	B1	380	ST380		O151	H9	fimH31	1	0	0	0	0	0	0	0	0	0	0	0	0	0	0	0	0	1	0	0	1	0	0	0	0	0	0	0	0	0	0	0	0	0	0	0	0
H1-006-0025-K-A	Urinary	2016-7	PRJEB35745	SAMEA6378347	GCA_902711405.2	B2	1193	STc14		O75	H5	fimH64	1	0	0	0	0	0	0	0	0	0	0	0	0	0	0	0	0	0	0	0	0	0	0	0	0	0	0	0	0	0	0	0	0	0	0	0	0
H1-006-0026-L-L	Digestive	2016-7	PRJEB35745	SAMEA6378348	GCA_902711325.2	B2	95	STc95	E	O2	H7	fimH27	0	1	0	0	0	0	0	0	0	0	0	0	0	0	0	0	0	0	0	0	0	0	0	0	0	0	0	0	0	0	0	0	0	0	0	0	0
H1-006-0027-H-J	Urinary	2016-7	PRJEB35745	SAMEA6378349	GCA_902711305.2	D	69	STc69	D	O117	H4	fimH27	1	0	0	0	0	0	0	0	0	0	0	1	0	0	1	0	1	0	1	0	0	0	0	0	0	0	0	0	0	0	0	0	0	0	1	0	0
H1-006-0028-D-J	Urinary	2016-7	PRJEB35745	SAMEA6378350	GCA_902711425.2	B2	73	STc73	F	O18	H1	fimH10	1	0	0	0	0	0	0	0	0	0	0	0	0	0	0	0	0	0	0	0	0	0	0	0	0	0	0	0	0	0	0	0	0	0	0	0	0
H1-006-0029-A-Y	Urinary	2016-7	PRJEB35745	SAMEA6378351	GCA_902711445.2	B2	131	STc131	C2	O25b	H4	fimH30	1	0	0	0	0	0	0	0	0	0	0	0	0	0	0	0	0	0	0	0	0	0	0	0	0	0	0	0	0	0	0	0	0	0	0	0	0
H1-006-0030-J-R	Digestive	2016-7	PRJEB35745	SAMEA6378352	GCA_902711375.2	B2	136	ST136		O8	H14	fimH3	1	0	0	0	0	0	0	0	0	0	0	0	0	0	0	0	0	0	0	0	0	0	0	0	0	0	0	0	0	0	0	0	0	0	0	0	0
H1-006-0031-R-H	Digestive	2016-7	PRJEB35745	SAMEA6378353	GCA_902711275.2	A	4774	ST4774		O21	H12	fimH346	0	0	0	0	0	0	0	0	0	0	0	0	0	0	0	0	0	0	0	0	0	0	0	0	0	0	0	0	0	0	0	0	0	0	0	0	0
H1-006-0032-V-J	Urinary	2016-7	PRJEB35745	SAMEA6378354	GCA_902711465.2	D	69	STc69	D	O17	H18	fimH27	1	0	0	0	0	0	0	0	0	0	0	0	0	0	0	0	0	0	0	0	0	0	0	0	0	0	0	0	0	0	0	0	0	0	1	0	0
H1-006-0033-P-A	Digestive	2016-7	PRJEB35745	SAMEA6378355	GCA_902711635.2	B2	73	STc73	C	O6	H1	fimH10	1	0	0	0	0	0	0	0	0	0	0	0	0	0	0	0	0	0	0	0	0	0	0	0	0	0	0	0	0	0	0	0	0	0	0	0	0
H1-006-0034-T-Z	Digestive	2016-7	PRJEB35745	SAMEA6378356	GCA_902711525.2	B1	58	STc58		O9	H25	fimH27	1	1	0	0	0	0	0	0	0	0	0	0	0	0	0	0	0	1	0	0	1	0	0	0	0	0	0	0	0	0	0	0	0	0	0	0	0
H1-006-0035-L-J	Catheter	2016-7	PRJEB35745	SAMEA6378357	GCA_902711565.2	B1	58	STc58		O9	H25	fimH27	1	1	0	0	0	0	0	0	0	0	0	0	0	0	0	0	0	1	0	0	1	0	0	0	0	0	0	0	0	0	0	0	0	0	0	0	0
H1-006-0036-K-N	Urinary	2016-7	PRJEB35745	SAMEA6378358	GCA_902711625.2	B2	80	ST80		O7	H7	fimH1	1	0	0	0	0	0	0	0	0	0	0	0	0	0	0	0	0	0	0	0	0	0	0	0	0	0	0	0	0	0	0	0	0	0	0	0	0
H1-007-0001-L-D	Multiple	2016-7	PRJEB35745	SAMEA6378359	GCA_902711535.2	B2	131	STc131	C2	O25b	H4	fimH30	1	0	0	0	0	0	0	0	0	0	0	0	0	0	0	0	0	0	0	0	0	0	0	0	0	0	0	0	0	0	0	0	0	0	0	0	0
H1-007-0002-S-S	Urinary	2016-7	PRJEB35745	SAMEA6378360	GCA_902711475.2	B2	73	STc73	E	O6	H1	fimH30	1	0	0	0	0	0	0	0	0	0	0	0	0	0	0	0	0	0	0	0	0	0	0	0	0	0	0	0	0	0	0	0	0	0	0	0	0
H1-007-0003-S-K	unknown	2016-7	PRJEB35745	SAMEA6378361	GCA_902711485.2	B2	73	STc73	B	O22	H1	fimH103	1	0	0	0	0	0	0	0	0	0	0	0	0	0	0	0	0	0	0	0	0	0	0	0	0	0	0	0	0	0	0	0	0	0	0	0	0
H1-007-0004-G-N	Digestive	2016-7	PRJEB35745	SAMEA6378362	GCA_902711575.2	D	69	STc69	C	O17	H18	fimH27	1	0	0	0	0	0	0	0	0	0	0	0	1	1	0	1	0	1	0	0	1	0	1	0	0	0	0	0	0	0	0	0	0	0	1	0	0
H1-007-0005-S-V	Digestive	2016-7	PRJEB35745	SAMEA6378363	GCA_902711585.2	A	4358	STc10	A	O45	H16	fimH_not_found	0	0	0	0	0	0	0	0	0	0	0	0	0	0	0	0	0	0	0	0	0	0	0	0	0	0	0	0	0	0	0	0	0	0	0	0	0
H1-007-0006-B-R	Multiple	2016-7	PRJEB35745	SAMEA6378364	GCA_902711605.2	B2	73	STc73	C	O_not_found	H1	fimH10	1	0	0	0	0	0	0	0	0	0	0	0	0	0	0	0	0	0	0	0	0	0	0	0	0	0	0	0	0	0	0	0	0	0	0	0	0
H1-007-0007-D-J	Urinary	2016-7	PRJEB35745	SAMEA6378365	GCA_902711495.2	B2	131	STc131	B	O25b	H4	fimH30	1	0	0	0	0	0	0	0	0	0	0	1	0	0	1	0	1	0	1	0	0	0	0	0	0	0	0	0	0	0	0	0	0	0	0	0	0
H1-007-0008-D-A	Urinary	2016-7	PRJEB35745	SAMEA6378366	GCA_902711615.2	D	69	STc69	C	O15	H18	fimH27	1	0	0	0	0	0	0	0	0	0	0	0	0	0	0	0	0	0	0	0	0	0	0	0	0	0	0	0	0	0	0	0	0	0	1	0	0
H1-007-0009-T-R	Urinary	2016-7	PRJEB35745	SAMEA6378367	GCA_902711505.2	B2	95	STc95	E	O2	H4	fimH27	1	0	0	0	0	0	0	0	0	0	0	0	0	0	0	0	0	0	0	0	0	0	0	0	0	0	0	0	0	0	0	0	0	0	0	0	0
H1-007-0010-M-S	Urinary	2016-7	PRJEB35745	SAMEA6378368	GCA_902711545.2	A	10	STc10	B	O12	H4	fimH27	0	0	0	0	0	0	0	0	0	0	0	0	0	0	0	0	0	0	0	0	0	0	0	0	0	0	0	0	0	0	0	0	0	0	0	0	0
H1-007-0011-C-M	unknown	2016-7	PRJEB35745	SAMEA6378369	GCA_902711595.2	B2	73	STc73	F	O18	H1	fimH10	1	0	0	0	0	0	0	0	0	0	0	0	0	0	0	0	0	0	0	0	0	0	0	0	0	0	0	0	0	0	0	0	0	0	0	0	0
H1-007-0012-A-V	Urinary	2016-7	PRJEB35745	SAMEA6378370	GCA_902711515.2	B2	95	STc95	E	O2	H4	fimH27	1	1	0	0	0	0	0	0	0	0	0	0	0	0	0	0	0	0	0	0	0	0	0	0	0	0	0	0	0	0	0	0	0	0	0	0	0
H1-007-0013-G-S	Digestive	2016-7	PRJEB35745	SAMEA6378371	GCA_902711555.2	B1	1248	ST1248		Onovel5	H21	fimH31	1	0	0	0	0	0	0	0	0	0	0	0	0	0	0	0	0	0	0	0	0	0	0	0	0	0	0	0	0	0	0	0	0	0	0	0	0
H1-007-0014-D-E	Digestive	2016-7	PRJEB35745	SAMEA6378372	GCA_902711775.2	B1	58	STc58		O8	H10	fimH27	1	1	0	0	0	0	0	0	0	0	0	0	0	0	0	0	0	0	0	0	0	0	0	0	0	0	0	0	0	0	0	0	0	0	0	0	0
H1-007-0015-D-G	Urinary	2016-7	PRJEB35745	SAMEA6378373	GCA_902711805.2	C	23	STc88		O78	H4	fimH35	1	1	0	0	0	0	0	0	0	0	0	0	1	1	0	1	0	1	0	0	1	0	1	0	0	0	0	0	0	0	0	0	0	0	0	0	0
H1-007-0016-Z-M	Digestive	2016-7	PRJEB35745	SAMEA6378374	GCA_902711665.2	A	8110	STc10	B	O11	H4	fimH47	0	0	0	0	0	0	0	0	0	0	0	1	0	0	1	0	1	0	0	0	0	0	0	0	0	0	0	0	0	0	0	0	0	0	0	0	0
H1-007-0017-T-K	unknown	2016-7	PRJEB35745	SAMEA6378375	GCA_902711765.2	B2	73	STc73	F	O6	H1	fimH10	1	0	0	0	0	0	0	0	0	0	0	0	0	0	0	0	0	0	0	0	0	0	0	0	0	0	0	0	0	0	0	0	0	0	0	0	0
H1-007-0018-T-J	Multiple	2016-7	PRJEB35745	SAMEA6378376	GCA_902711825.2	D	69	STc69	C	O15	H18	fimH27	1	0	0	0	0	0	0	0	0	0	0	0	0	0	0	0	0	0	0	0	0	0	0	0	0	0	0	0	0	0	0	0	0	0	1	0	0
H1-007-0019-F-N	Multiple	2016-7	PRJEB35745	SAMEA6378377	GCA_902711685.2	B1	162	STc162		O55	H10	fimH32	1	1	0	0	0	0	0	0	0	0	0	0	0	0	0	0	0	0	0	0	0	0	0	0	0	0	0	0	0	0	0	0	0	0	0	0	0
H1-007-0020-B-D	Urinary	2016-7	PRJEB35745	SAMEA6378378	GCA_902711675.2	B2	95	STc95	D	O1	H7	fimH30	1	1	0	0	0	0	0	0	0	0	0	0	0	0	0	0	0	0	0	0	0	0	0	0	0	0	0	0	0	0	0	0	0	0	0	0	0
H1-007-0021-C-G	Urinary	2016-7	PRJEB35745	SAMEA6378379	GCA_902711815.2	B2	73	STc73	C	O6	H1	fimH10	1	0	0	0	0	0	0	0	0	0	0	0	0	0	0	0	0	0	0	0	0	0	0	0	0	0	0	0	0	0	0	0	0	0	0	0	0
H1-007-0022-M-F	Urinary	2016-7	PRJEB35745	SAMEA6378380	GCA_902711705.2	B1	847	ST847		O108	H2	fimH32	1	0	0	0	0	0	0	0	0	0	0	0	0	0	0	0	0	0	0	0	0	0	0	0	0	0	0	0	0	0	0	0	0	0	0	0	0
H1-007-0023-P-A	Urinary	2016-7	PRJEB35745	SAMEA6378381	GCA_902711755.2	B2	73	STc73	F	O6	H1	fimH72	1	0	0	0	0	0	0	0	0	0	0	0	0	0	0	0	0	0	0	0	0	0	0	0	0	0	0	0	0	0	0	0	0	0	0	0	0
H1-007-0024-R-O	Digestive	2016-7	PRJEB35745	SAMEA6378382	GCA_902711795.2	B2	95	STc95	D	O1	H7	fimH30	1	1	0	0	0	0	0	0	0	0	0	0	0	0	0	0	0	0	0	0	0	0	0	0	0	0	0	0	0	0	0	0	0	0	0	0	0
H1-007-0025-A-R	Urinary	2016-7	PRJEB35745	SAMEA6378383	GCA_902711715.2	A	8113	STc10	B	O151	H12	fimH54	0	0	0	0	0	0	0	0	0	0	0	0	0	0	0	0	0	0	0	0	0	0	0	0	0	0	0	0	0	0	0	0	0	0	0	0	0
H1-007-0026-H-D	Digestive	2016-7	PRJEB35745	SAMEA6378384	GCA_902711645.2	A	227	STc10	B	O9	H10	fimH86	0	0	0	0	0	0	0	0	0	0	0	0	0	0	0	0	0	0	0	0	0	0	0	0	0	0	0	0	0	0	0	0	0	0	0	0	0
H1-007-0027-K-T	Digestive	2016-7	PRJEB35745	SAMEA6378385	GCA_902711725.2	B2	131	STc131	C2	O25b	H4	fimH30	1	0	0	0	0	0	0	0	0	0	0	1	0	0	1	0	1	0	0	0	0	0	0	0	0	0	0	0	0	0	0	0	0	0	0	0	0
H1-007-0028-C-T	Urinary	2016-7	PRJEB35745	SAMEA6378386	GCA_902711745.2	B2	73	STc73	E	O6	H1	fimH30	1	0	0	0	0	0	0	0	0	0	0	0	0	0	0	0	0	0	0	0	0	0	0	0	0	0	0	0	0	0	0	0	0	0	0	0	0
H1-007-0029-B-L	Urinary	2016-7	PRJEB35745	SAMEA6378387	GCA_902711785.2	B2	127	STc127		O6	H31	fimH136	1	0	0	0	0	0	0	0	0	0	0	0	0	0	0	0	0	0	0	0	0	0	0	0	0	0	0	0	0	0	0	0	0	0	0	0	0
H1-007-0030-R-J	Multiple	2016-7	PRJEB35745	SAMEA6378388	GCA_902711735.2	B2	95	STc95	D	O1	H7	fimH30	1	0	0	0	0	0	0	0	0	0	0	0	0	0	0	0	0	0	0	0	0	0	0	0	0	0	0	0	0	0	0	0	0	0	0	0	0
H1-007-0031-G-I	Multiple	2016-7	PRJEB35745	SAMEA6378389	GCA_902711695.2	B2	14	STc14		O75	H5	fimH27	1	0	0	0	0	0	0	0	0	0	0	0	0	0	0	0	0	0	0	0	0	0	0	0	0	0	0	0	0	0	0	0	0	0	0	0	0
H1-007-0032-B-M	Multiple	2016-7	PRJEB35745	SAMEA6378390	GCA_902711655.2	F	62	ST62		O7	H45	fimH44	1	0	0	0	0	0	0	0	0	0	0	0	0	0	0	0	0	0	0	0	0	0	0	0	0	0	0	0	0	0	0	0	0	0	0	0	0
H1-007-0033-F-S	Urinary	2016-7	PRJEB35745	SAMEA6378391	GCA_902711855.2	A	10	STc10	B	O1	H21	fimH54	0	0	0	0	0	0	0	0	0	0	0	0	0	0	0	0	0	0	0	0	0	0	0	0	0	0	0	0	0	0	0	0	0	0	0	0	0
H1-007-0034-F-P	Digestive	2016-7	PRJEB35745	SAMEA6378392	GCA_902711835.2	B1	4162	STc58		O8	H51	fimH38	0	1	0	0	0	0	0	0	0	0	0	0	0	0	0	0	0	0	0	0	0	0	0	0	0	0	0	0	0	0	0	0	0	0	0	0	0
H1-007-0035-S-G	Multiple	2016-7	PRJEB35745	SAMEA6378393	GCA_902711845.2	F	62	ST62		O7	H45	fimH44	1	0	0	0	0	0	0	0	0	0	0	0	0	0	0	0	0	0	0	0	0	0	0	0	0	0	0	0	0	0	0	0	0	0	0	0	0
H1-007-0036-L-A	Urinary	2016-7	PRJEB35745	SAMEA6378394	GCA_902711865.2	B2	73	STc73	F	O6	H1	fimH10	1	0	0	0	0	0	0	0	0	0	0	0	0	0	0	0	0	0	0	0	0	0	0	0	0	0	0	0	0	0	0	0	0	0	0	0	0
H1-007-0037-H-D	Urinary	2016-7	PRJEB35745	SAMEA6378395	GCA_902711955.2	C	88	STc88		O104	H10	fimH511	1	1	0	0	0	0	0	0	0	0	0	0	1	1	0	1	0	1	0	0	1	0	1	0	0	0	0	0	0	0	0	0	0	0	0	0	0
H1-007-0038-P-M	Digestive	2016-7	PRJEB35745	SAMEA6378396	GCA_902711905.2	D	38	STc38		O153	H30	fimH5	0	0	0	0	0	0	0	0	0	0	0	1	0	0	1	0	0	0	0	0	0	0	0	0	0	0	0	0	0	0	0	0	0	0	0	0	0
H1-007-0039-H-A	Urinary	2016-7	PRJEB35745	SAMEA6378397	GCA_902711945.2	B2	372	STc372		O4	H31	fimH9	1	0	0	0	0	0	0	0	0	0	0	0	0	0	0	0	0	0	0	0	0	0	0	0	0	0	0	0	0	0	0	0	0	0	0	0	0
H1-007-0040-B-Y	Multiple	2016-7	PRJEB35745	SAMEA6378398	GCA_902711895.2	B2	95	STc95	D	O2	H4	fimH30	1	0	0	0	0	0	0	0	0	0	0	0	0	0	0	0	0	0	0	0	0	0	0	0	0	0	0	0	0	0	0	0	0	0	0	0	0
H1-007-0041-L-M	Urinary	2016-7	PRJEB35745	SAMEA6378399	GCA_902711875.2	B2	141	STc141		O2	H6	fimH5	1	1	0	0	0	0	0	0	0	0	0	0	0	0	0	0	0	0	0	0	0	0	0	0	0	0	0	0	0	0	0	0	0	0	0	0	0
H1-007-0042-M-F	Urinary	2016-7	PRJEB35745	SAMEA6378400	GCA_902711935.2	E	57	ST57		O131	H4	fimH31	1	1	0	0	0	0	0	0	0	0	0	0	0	0	0	0	0	0	0	0	0	0	0	0	0	0	0	0	0	0	0	0	0	0	0	0	0
H1-007-0043-A-J	Urinary	2016-7	PRJEB35745	SAMEA6378401	GCA_902711885.2	B2	73	STc73	E	O6	H1	fimH30	1	0	0	0	0	0	0	0	0	0	0	0	0	0	0	0	0	0	0	0	0	0	0	0	0	0	0	0	0	0	0	0	0	0	0	0	0
H1-007-0044-L-B	Urinary	2016-7	PRJEB35745	SAMEA6378402	GCA_902711925.2	D	69	STc69	C	O15	H6	fimH27	1	1	0	0	0	0	0	0	0	0	0	0	0	0	0	0	0	0	0	0	0	0	0	0	0	0	0	0	0	0	0	0	0	0	1	0	0
H1-007-0045-R-M	Skin	2016-7	PRJEB35745	SAMEA6378403	GCA_902711915.2	A	8107	ST8107		O75	H38	fimH_not_found	0	0	0	0	0	0	0	0	0	0	0	0	0	0	0	0	0	0	0	0	0	0	0	0	0	0	0	0	0	0	0	0	0	0	0	0	0
R1B13A10	unknown	2005	PRJEB39260	SAMEA7047123	GCA_903974525.1	D	69	STc69	D	O17	H18	fimH27	1	0	0	0	0	0	0	0	0	0	0	0	0	0	0	0	0	0	0	0	0	0	0	0	0	0	0	0	0	0	0	0	0	0	1	0	0
R1B13A8	Urinary	2005	PRJEB39260	SAMEA7047124	GCA_903974545.1	B2	127	STc127		O6	H31	fimH2	1	0	0	0	0	0	0	0	0	0	0	0	0	0	0	0	0	0	0	0	0	0	0	0	0	0	0	0	0	0	0	0	0	0	0	0	0
R1B13B10	Multiple	2005	PRJEB39260	SAMEA7047125	GCA_903974555.1	B1	847	ST847		O108	H2	fimH32	1	0	0	0	0	0	0	0	0	0	0	0	0	0	0	0	0	0	0	0	0	0	0	0	0	0	0	0	0	0	0	0	0	0	0	0	0
R1B13B6	Digestive	2005	PRJEB39260	SAMEA7047126	GCA_903974565.1	A	710	ST710		O_not_found	H30	fimH54	0	0	0	0	0	0	0	0	0	0	0	0	0	0	0	0	0	0	0	0	0	0	0	0	0	0	0	0	0	0	0	0	0	0	0	0	0
R1B13B7	Urinary	2005	PRJEB39260	SAMEA7047127	GCA_903974535.1	D	405	ST405		O102	H6	fimH_not_found	0	0	0	0	0	0	0	0	0	0	0	0	0	0	0	0	0	0	0	0	0	1	0	0	0	0	0	0	0	0	0	0	0	1	0	0	0
R1B13C3	Urinary	2005	PRJEB39260	SAMEA7047128	GCA_903974685.1	B2	131	STc131	C1	O25b	H4	fimH30	1	0	0	0	0	0	0	0	0	0	0	0	0	0	0	0	0	0	0	0	0	0	0	0	0	0	0	0	0	0	0	0	0	0	0	0	0
R1B13C8	Urinary	2005	PRJEB39260	SAMEA7047129	GCA_903995625.1	B2	95	STc95	D	O1	H7	fimH30	1	1	0	0	0	0	0	0	0	0	0	0	0	0	0	0	0	0	0	0	0	0	0	0	0	0	0	0	0	0	0	0	0	0	0	0	0
R1B13C9	Urinary	2005	PRJEB39260	SAMEA7047130	GCA_903974715.1	B2	95	STc95	D	O45	H7	fimH54	1	1	0	0	0	0	0	0	0	0	0	0	0	0	0	0	0	0	0	0	0	0	0	0	0	0	0	0	0	0	0	0	0	0	0	0	0
R1B13D4	Digestive	2005	PRJEB39260	SAMEA7047131	GCA_903974605.1	B2	73	STc73	B	O25	H1	fimH12	1	0	0	0	0	0	0	0	0	0	0	0	0	0	0	0	0	0	0	0	0	0	0	0	0	0	0	0	0	0	0	0	0	0	0	0	0
R1B13D6	unknown	2005	PRJEB39260	SAMEA7047132	GCA_903974625.1	F	62	ST62		O7	H45	fimH44	1	0	0	0	0	0	0	0	0	0	0	0	0	0	0	0	0	0	0	0	0	0	0	0	0	0	0	0	0	0	0	0	0	0	0	0	0
R1B13E2	Urinary	2005	PRJEB39260	SAMEA7047133	GCA_903974615.1	B2	390	STc95	B	O18	H7	fimH15	1	1	0	0	0	0	0	0	0	0	0	0	0	0	0	0	0	0	0	0	0	0	0	0	0	0	0	0	0	0	0	0	0	0	0	0	0
R1B13E3	Urinary	2005	PRJEB39260	SAMEA7047134	GCA_903974575.1	D	1394	STc393		O15	H1	fimH54	0	0	0	0	0	0	0	0	0	0	0	0	0	0	0	0	0	0	0	0	0	0	0	0	0	0	0	0	0	0	0	0	0	0	0	0	0
R1B13E5	Urinary	2005	PRJEB39260	SAMEA7047135	GCA_903974635.1	B2	95	STc95	D	O1	H7	fimH30	1	1	0	0	0	0	0	0	0	0	0	0	0	0	0	0	0	0	0	0	0	0	0	0	0	0	0	0	0	0	0	0	0	0	0	0	0
R1B13F1	Urinary	2005	PRJEB39260	SAMEA7047136	GCA_903974585.1	B2	95	STc95	D	O1	H7	fimH30	0	1	0	0	0	0	0	0	0	0	0	0	0	0	0	0	0	0	0	0	0	0	0	0	0	0	0	0	0	0	0	0	0	0	0	0	0
R1B13F2	Urinary	2005	PRJEB39260	SAMEA7047137	GCA_903974645.1	B2	73	STc73	F	O6	H1	fimH10	1	0	0	0	0	0	0	0	0	0	0	0	0	0	0	0	0	0	0	0	0	0	0	0	0	0	0	0	0	0	0	0	0	0	0	0	0
R1B13F4	unknown	2005	PRJEB39260	SAMEA7047138	GCA_903974595.1	C	652	ST652		O_not_found	H9	fimH30	0	0	0	0	0	0	0	0	0	0	0	1	0	0	1	0	1	0	1	0	0	0	0	0	0	0	0	0	0	0	0	0	0	0	0	0	0
R1B13F7	Urinary	2005	PRJEB39260	SAMEA7047139	GCA_903974675.1	B2	141	STc141		O2	H6	fimH5	1	0	0	0	0	0	0	0	0	0	0	0	0	0	0	0	0	0	0	0	0	0	0	0	0	0	0	0	0	0	0	0	0	0	0	0	0
R1B13G5	Urinary	2005	PRJEB39260	SAMEA7047140	GCA_903974655.1	B2	73	STc73	E	O6	H1	fimH30	1	0	0	0	0	0	0	0	0	0	0	0	0	0	0	0	0	0	0	0	0	0	0	0	0	0	0	0	0	0	0	0	0	0	0	0	0
R1B13G8	Urinary	2005	PRJEB39260	SAMEA7047141	GCA_903974665.1	cladeIII	8084	ST8084		O10	H42	fimH300	1	0	0	0	0	0	0	0	0	0	0	0	0	0	0	0	0	0	0	0	0	0	0	0	0	0	0	0	0	0	0	0	0	0	0	0	0
R1B13G9	Urinary	2005	PRJEB39260	SAMEA7047142	GCA_903974725.1	D	405	ST405		O2	H4	fimH56	1	0	0	0	0	0	0	0	0	0	0	0	0	0	0	0	0	0	0	0	0	0	0	0	0	0	0	0	0	0	0	0	0	0	0	0	0
R1B13H1	Urinary	2005	PRJEB39260	SAMEA7047143	GCA_903974885.1	A	48	STc10	A	O8	H11	fimH54	0	1	0	0	0	0	0	0	0	0	0	0	0	0	0	0	0	0	0	0	0	0	0	0	0	0	0	0	0	0	0	0	0	0	0	0	0
R1B13H4	Urinary	2005	PRJEB39260	SAMEA7047144	GCA_903974735.1	D	69	STc69	A	O17	H18	fimH27	1	1	0	0	0	0	0	0	0	0	0	0	0	0	0	0	0	0	0	0	0	0	0	0	0	0	0	0	0	0	0	0	0	0	1	0	0
R1B13H6	Pulmonary	2005	PRJEB39260	SAMEA7047145	GCA_903974905.1	G	117	ST117		O33	H4	fimH97	0	1	0	0	0	0	0	0	0	0	0	0	0	0	0	0	0	0	0	0	0	0	0	0	0	0	0	0	0	0	0	0	0	0	0	0	0
R1B13I5	Urinary	2005	PRJEB39260	SAMEA7047146	GCA_903974765.1	B2	73	STc73	E	O6	H1	fimH30	1	0	0	0	0	0	0	0	0	0	0	0	0	0	0	0	0	0	0	0	0	0	0	0	0	0	0	0	0	0	0	0	0	0	0	0	0
R1B13I6	unknown	2005	PRJEB39260	SAMEA7047147	GCA_903974895.1	B2	131	STc131	C2	O25b	H4	fimH30	1	0	0	0	0	0	0	0	0	0	0	0	0	0	0	0	0	0	0	0	0	0	0	0	0	0	0	0	0	0	0	0	0	0	0	0	0
R1B13I8	Urinary	2005	PRJEB39260	SAMEA7047148	GCA_903974695.1	B2	95	STc95	D	O45	H7	fimH54	1	1	0	0	0	0	0	0	0	0	0	0	0	0	0	0	0	0	0	0	0	0	0	0	0	0	0	0	0	0	0	0	0	0	0	0	0
R1B13I9	Catheter	2005	PRJEB39260	SAMEA7047149	GCA_903974705.1	B2	131	STc131	C2	O25b	H4	fimH30	1	0	0	0	0	0	0	0	0	0	0	0	0	0	0	0	0	0	0	0	0	0	0	0	0	0	0	0	0	0	0	0	0	0	0	0	0
R1B13J3	Skin	2005	PRJEB39260	SAMEA7047150	GCA_903974755.1	A	617	STc10	C	O101	H10	fimH_not_found	1	1	0	0	0	0	0	0	0	0	0	0	0	0	0	0	0	0	0	0	0	0	0	0	0	0	0	0	0	0	0	0	0	0	0	0	0
R1B15A1	Catheter	2005	PRJEB39260	SAMEA7047151	GCA_903974745.1	A	540	STc45		O11	H11	fimH_not_found	0	0	0	0	0	0	0	0	0	0	0	0	0	0	0	0	0	0	0	0	0	0	0	0	0	0	0	0	0	0	0	0	0	0	0	0	0
R1B15A2	Urinary	2005	PRJEB39260	SAMEA7047152	GCA_903974925.1	D	69	STc69	D	O17	H18	fimH27	1	0	0	0	0	0	0	0	0	0	0	0	0	0	0	0	0	0	0	0	0	0	0	0	0	0	0	0	0	0	0	0	0	0	1	0	0
R1B15A3	Urinary	2005	PRJEB39260	SAMEA7047153	GCA_903974915.1	B2	95	STc95	D	O45	H7	fimH54	1	1	0	0	0	0	0	0	0	0	0	0	0	0	0	0	0	0	0	0	0	0	0	0	0	0	0	0	0	0	0	0	0	0	0	0	0
R1B15B1	unknown	2005	PRJEB39260	SAMEA7047154	GCA_903974945.1	B2	131	STc131	C1	O25b	H4	fimH30	1	0	0	0	0	0	0	0	0	0	0	0	0	0	0	0	0	0	0	0	0	0	0	0	0	0	0	0	0	0	0	0	0	0	0	0	0
R1B15C2	Urinary	2005	PRJEB39260	SAMEA7047155	GCA_903974935.1	B2	95	STc95	D	O1	H7	fimH30	0	1	0	0	0	0	0	0	0	0	0	0	0	0	0	0	0	0	0	0	0	0	0	0	0	0	0	0	0	0	0	0	0	0	0	0	0
R1B15C3	Urinary	2005	PRJEB39260	SAMEA7047156	GCA_903974955.1	B2	73	STc73	C	O6	H1	fimH10	1	0	0	0	0	0	0	0	0	0	0	0	0	0	0	0	0	0	0	0	0	0	0	0	0	0	0	0	0	0	0	0	0	0	0	0	0
R1B15D3	Catheter	2005	PRJEB39260	SAMEA7047157	GCA_903974965.1	C	88	STc88		O8	H19	fimH27	0	1	0	0	0	0	0	0	0	0	0	0	0	0	0	0	0	0	0	0	0	0	0	0	0	0	0	0	0	0	0	0	0	0	0	0	0
R1B15E1	Urinary	2005	PRJEB39260	SAMEA7047158	GCA_903974995.1	B2	95	STc95	D	O1	H7	fimH30	1	1	0	0	0	0	0	0	0	0	0	0	0	0	0	0	0	0	0	0	0	0	0	0	0	0	0	0	0	0	0	0	0	0	0	0	0
R1B15E2	unknown	2005	PRJEB39260	SAMEA7047159	GCA_903974985.1	B2	12	STc12		O4	H5	fimH5	1	0	0	0	0	0	0	0	0	0	0	0	0	0	0	0	0	0	0	0	0	0	0	0	0	0	0	0	0	0	0	0	0	0	0	0	0
R1B15E3	Digestive	2005	PRJEB39260	SAMEA7047160	GCA_903975005.1	B2	95	STc95	E	O2	H4	fimH27	1	0	0	0	0	0	0	0	0	0	0	0	0	0	0	0	0	0	0	0	0	0	0	0	0	0	0	0	0	0	0	0	0	0	0	0	0
R1B15F1	Urinary	2005	PRJEB39260	SAMEA7047161	GCA_903974975.1	D	69	STc69	A	O17	H18	fimH27	1	1	0	0	0	0	0	0	0	0	0	0	0	0	0	0	0	0	0	0	0	0	0	0	0	0	0	0	0	0	0	0	0	0	1	0	0
R1B15G2	Urinary	2005	PRJEB39260	SAMEA7047162	GCA_903975015.1	D	405	ST405		O102	H6	fimH27	0	0	0	0	0	0	0	0	0	0	0	0	0	0	0	0	0	0	0	0	0	0	0	0	0	0	0	0	0	0	0	0	0	1	0	0	0
R1B15H1	Digestive	2005	PRJEB39260	SAMEA7047163	GCA_903975035.1	A	1486	ST1486		O12	H20	fimH54	1	0	0	0	0	0	0	0	0	0	0	0	0	0	0	0	0	0	0	0	0	0	0	0	0	0	0	0	0	0	0	0	0	0	0	0	0
R1B15H2	Digestive	2005	PRJEB39260	SAMEA7047164	GCA_903975025.1	B1	1079	ST1079		O6	H49	fimH32	0	1	0	0	0	0	0	0	0	0	0	0	0	0	0	0	0	0	0	0	0	0	0	0	0	0	0	0	0	0	0	0	0	0	0	0	0
R1B15I1	Digestive	2005	PRJEB39260	SAMEA7047165	GCA_903975045.1	G	117	ST117		O114	H4	fimH97	1	1	0	0	0	0	0	0	0	0	0	0	0	0	0	0	0	0	0	0	0	0	0	0	0	0	0	0	0	0	0	0	0	0	0	0	0
R1B15I2	Urinary	2005	PRJEB39260	SAMEA7047166	GCA_903974775.1	A	398	STc46		O8	H20	fimH171	0	0	0	0	0	0	0	0	0	0	0	0	0	0	0	0	0	0	0	0	0	0	0	0	0	0	0	0	0	0	0	0	0	0	0	0	0
R1B15J1	Digestive	2005	PRJEB39260	SAMEA7047167	GCA_903975055.1	B1	1304	ST1304		O_not_found	H7	fimH121	0	0	0	0	0	0	0	0	0	0	0	0	0	0	0	0	0	0	0	0	0	0	0	0	0	0	0	0	0	0	0	0	0	0	0	0	0
R1B1A1	Urinary	2005	PRJEB39260	SAMEA7047171	GCA_903975065.1	A	10	STc10	C	O101	H9	fimH54	1	1	0	0	0	0	0	0	0	0	0	0	1	1	0	1	0	1	0	0	1	0	0	0	0	0	0	0	0	0	0	0	0	0	0	0	0
R1B1A11	unknown	2005	PRJEB39260	SAMEA7047168	GCA_903975075.1	B2	14	STc14		O75	H5	fimH_not_found	1	0	0	0	0	0	0	0	0	0	0	0	0	0	0	0	0	0	0	0	0	0	0	0	0	0	0	0	0	0	0	0	0	0	0	0	0
R1B1A13	Urinary	2005	PRJEB39260	SAMEA7047169	GCA_903975085.1	B2	73	STc73	D	O2	H1	fimH10	0	0	0	0	0	0	0	0	0	0	0	0	0	0	0	0	0	0	0	0	0	0	0	0	0	0	0	0	0	0	0	0	0	0	0	0	0
R1B1A15	Urinary	2005	PRJEB39260	SAMEA7047170	GCA_903975095.1	B2	73	STc73	F	O6	H1	fimH146	1	0	0	0	0	0	0	0	0	0	0	0	0	0	0	0	0	0	0	0	0	0	0	0	0	0	0	0	0	0	0	0	0	0	0	0	0
R1B1A3	Urinary	2005	PRJEB39260	SAMEA7047172	GCA_903974875.1	D	405	ST405		O2	H4	fimH56	1	0	0	0	0	0	0	0	0	0	0	0	0	0	0	0	0	0	0	0	0	0	0	0	0	0	0	0	0	0	0	0	0	0	0	0	0
R1B1A5	Multiple	2005	PRJEB39260	SAMEA7047173	GCA_903974825.1	B2	131	STc131	C1	O25b	H4	fimH30	1	0	0	0	0	0	0	0	0	0	0	0	0	0	0	0	0	0	0	0	0	0	0	0	0	0	0	0	0	0	0	0	0	0	0	0	0
R1B1A6	Urinary	2005	PRJEB39260	SAMEA7047174	GCA_903975115.1	B2	95	STc95	D	O1	H7	fimH30	0	1	0	0	0	0	0	0	0	0	0	0	0	0	0	0	0	0	0	0	0	0	0	0	0	0	0	0	0	0	0	0	0	0	0	0	0
R1B1A7	Urinary	2005	PRJEB39260	SAMEA7047175	GCA_903974805.1	B2	73	STc73	C	O6	H1	fimH10	1	0	0	0	0	0	0	0	0	0	0	0	0	0	0	0	0	0	0	0	0	0	0	0	0	0	0	0	0	0	0	0	0	0	0	0	0
R1B1A9	Digestive	2005	PRJEB39260	SAMEA7047176	GCA_903974855.1	F	648	STc648		O1	H42	fimH58	1	1	0	0	0	0	0	0	0	0	0	0	0	0	0	0	0	0	0	0	0	0	0	0	0	0	0	0	0	0	0	0	0	0	0	0	0
R1B1B10	Urinary	2005	PRJEB39260	SAMEA7047177	GCA_903974865.1	B2	12	STc12		O4	H5	fimH27	1	0	0	0	0	0	0	0	0	0	0	0	0	0	0	0	0	0	0	0	0	0	0	0	0	0	0	0	0	0	0	0	0	0	0	0	0
R1B1B11	Urinary	2005	PRJEB39260	SAMEA7047178	GCA_903975105.1	A	10	STc10	B	O86	H2	fimH54	1	0	0	1	1	0	1	1	1	0	1	0	0	0	1	0	0	0	0	1	0	0	0	0	0	0	0	1	0	1	1	1	1	0	0	0	0
R1B1B12	Urinary	2005	PRJEB39260	SAMEA7047179	GCA_903975125.1	B2	95	STc95	E	O2	H4	fimH27	1	1	0	0	0	0	0	0	0	0	0	0	0	0	0	0	0	0	0	0	0	0	0	0	0	0	0	0	0	0	0	0	0	0	0	0	0
R1B1B14	Urinary	2005	PRJEB39260	SAMEA7047180	GCA_903974835.1	C	1807	STc88		O78	H4	fimH39	1	0	0	0	0	0	0	0	0	0	0	0	1	1	0	1	0	1	0	0	1	0	1	0	0	0	0	0	0	0	0	0	0	0	0	0	0
R1B1B2	Urinary	2005	PRJEB39260	SAMEA7047181	GCA_903974845.1	C	88	STc88		O8	H19	fimH27	1	1	0	0	0	0	0	0	0	0	0	0	0	0	0	0	0	0	0	0	0	0	0	0	0	0	0	0	0	0	0	0	0	0	0	0	0
R1B1B4	unknown	2005	PRJEB39260	SAMEA7047182	GCA_903974815.1	B2	73	STc73	F	O18	H1	fimH10	1	0	0	0	0	0	0	0	0	0	0	0	0	0	0	0	0	0	0	0	0	0	0	0	0	0	0	0	0	0	0	0	0	0	0	0	0
R1B1B5	unknown	2005	PRJEB39260	SAMEA7047183	GCA_903975145.1	B2	404	STc14		O75	H5	fimH27	1	0	0	0	0	0	0	0	0	0	0	1	0	0	1	0	0	0	0	1	0	0	0	0	0	0	0	0	0	0	0	0	0	0	0	0	0
R1B1B6	Digestive	2005	PRJEB39260	SAMEA7047184	GCA_903974795.1	C	ND	STc88		O8	H17	fimH39	1	1	0	0	0	0	0	0	0	0	0	0	0	0	0	0	0	0	0	0	0	0	0	0	0	0	0	0	0	0	0	0	0	0	0	0	0
R1B1B7	Digestive	2005	PRJEB39260	SAMEA7047185	GCA_903974785.1	B2	141	STc141		O2	H6	fimH5	0	0	0	0	0	0	0	0	0	0	0	0	0	0	0	0	0	0	0	0	0	0	0	0	0	0	0	0	0	0	0	0	0	0	0	0	0
R1B1B8	Urinary	2005	PRJEB39260	SAMEA7047186	GCA_903975135.1	G	117	ST117		O161	H4	fimH27	1	1	0	0	0	0	0	0	0	0	0	0	0	0	0	0	0	0	0	0	0	0	0	0	0	0	0	0	0	0	0	0	0	0	0	0	0
R1B1B9	Urinary	2005	PRJEB39260	SAMEA7047187	GCA_903975155.1	B1	58	STc58		O173	H5	fimH31	0	0	0	0	0	0	0	0	0	0	0	0	0	0	0	0	0	0	0	0	0	0	0	0	0	0	0	0	0	0	0	0	0	0	0	0	0
R1B1C1	Multiple	2005	PRJEB39260	SAMEA7047191	GCA_903975175.1	C	23	STc88		O78	H4	fimH35	0	1	0	0	0	0	0	0	0	0	0	0	0	0	0	0	0	0	0	0	0	0	0	0	0	0	0	0	0	0	0	0	0	0	0	0	0
R1B1C10	unknown	2005	PRJEB39260	SAMEA7047188	GCA_903975165.1	A	617	STc10	C	O101	H9	fimH_not_found	0	0	0	0	0	0	0	0	0	0	0	0	0	0	0	0	0	0	0	0	0	0	0	0	0	0	0	0	0	0	0	0	0	0	0	0	0
R1B1C13	Urinary	2005	PRJEB39260	SAMEA7047189	GCA_903975185.1	D	69	STc69	D	O15	H18	fimH27	1	0	0	0	0	0	0	0	0	0	0	0	0	0	0	0	0	0	0	0	0	0	0	0	0	0	0	0	0	0	0	0	0	0	1	0	0
R1B1C15	Urinary	2005	PRJEB39260	SAMEA7047190	GCA_903975195.1	B2	404	STc14		O75	H5	fimH27	1	0	0	0	0	0	0	0	0	0	0	1	0	0	1	0	0	0	0	1	0	0	0	0	0	0	0	0	0	0	0	0	0	0	0	0	0
R1B1C3	Gynecologic	2005	PRJEB39260	SAMEA7047192	GCA_903975225.1	B2	95	STc95	D	O1	H7	fimH30	1	1	0	0	0	0	0	0	0	0	0	0	0	0	0	0	0	0	0	0	0	0	0	0	0	0	0	0	0	0	0	0	0	0	0	0	0
R1B1C5	Multiple	2005	PRJEB39260	SAMEA7047193	GCA_903975215.1	D	69	STc69	C	O17	H18	fimH27	1	0	0	0	0	0	0	0	0	0	0	0	0	0	0	0	0	0	0	0	0	0	0	0	0	0	0	0	0	0	0	0	0	0	1	0	0
R1B1C6	Digestive	2005	PRJEB39260	SAMEA7047194	GCA_903975205.1	A	1122	ST1122		O99	H10	fimH54	1	0	0	0	0	0	0	0	0	0	0	0	0	0	0	0	0	0	0	0	0	0	0	0	0	0	0	0	0	0	0	0	0	0	0	0	0
R1B1C7	Urinary	2005	PRJEB39260	SAMEA7047195	GCA_903975245.1	B2	95	STc95	D	O1	H7	fimH30	1	1	0	0	0	0	0	0	0	0	0	0	0	0	0	0	0	0	0	0	0	0	0	0	0	0	0	0	0	0	0	0	0	0	0	0	0
R1B1C8	Urinary	2005	PRJEB39260	SAMEA7047196	GCA_903975235.1	D	69	STc69	D	O17	H18	fimH27	1	0	0	0	0	0	0	0	0	0	0	0	0	0	0	0	0	0	0	0	0	0	0	0	0	0	0	0	0	0	0	0	0	0	1	0	0
R1B1C9	Digestive	2005	PRJEB39260	SAMEA7047197	GCA_903975255.1	D	10917	STc69	C	O17	H18	fimH27	1	1	0	0	0	0	0	0	0	0	0	0	0	0	0	0	0	0	0	0	0	0	0	0	0	0	0	0	0	0	0	0	0	0	1	0	0
R1B1D1	Urinary	2005	PRJEB39260	SAMEA7047202	GCA_903975265.1	D	3729	STc38		O153	H14	fimH5	0	0	0	0	0	0	0	0	0	0	0	0	0	0	0	0	0	0	0	0	0	0	0	0	0	0	0	0	0	0	0	0	0	0	0	0	0
R1B1D10	Digestive	2005	PRJEB39260	SAMEA7047198	GCA_903975295.1	G	117	ST117		O149	H4	fimH97	1	1	0	0	0	0	0	0	0	0	0	0	0	0	0	0	0	0	0	0	0	0	0	0	0	0	0	0	0	0	0	0	0	0	0	0	0
R1B1D11	Urinary	2005	PRJEB39260	SAMEA7047199	GCA_903975275.1	D	69	STc69	D	O15	H18	fimH27	1	0	0	0	0	0	0	0	0	0	0	0	0	0	0	0	0	0	0	0	0	0	0	0	0	0	0	0	0	0	0	0	0	0	1	0	0
R1B1D12	Digestive	2005	PRJEB39260	SAMEA7047200	GCA_903975285.1	B2	550	STc14		O75	H5	fimH_not_found	1	0	0	0	0	0	0	0	0	0	0	0	0	0	0	0	0	0	0	1	0	1	0	0	0	0	0	0	0	0	0	0	0	0	0	0	0
R1B1D14	Urinary	2005	PRJEB39260	SAMEA7047201	GCA_903975305.1	B1	155	STc58		O8	H51	fimH32	0	0	0	0	0	0	0	0	0	0	0	0	0	0	0	0	0	0	0	0	0	0	0	0	0	0	0	0	0	0	0	0	0	0	0	0	0
R1B1D4	Urinary	2005	PRJEB39260	SAMEA7047203	GCA_903975315.1	B2	127	STc127		O6	H31	fimH2	1	0	0	0	0	0	0	0	0	0	0	0	0	0	0	0	0	0	0	0	0	0	0	0	0	0	0	0	0	0	0	0	0	0	0	0	0
R1B1D6	Urinary	2005	PRJEB39260	SAMEA7047204	GCA_903975325.1	D	130	ST130		O17	H34	fimH27	1	0	0	0	0	0	0	0	0	0	0	0	1	1	0	1	0	1	0	0	1	0	1	0	0	0	0	0	0	0	0	0	0	0	0	0	0
R1B1D7	Multiple	2005	PRJEB39260	SAMEA7047205	GCA_903975335.1	B2	73	STc73	C	O6	H1	fimH10	1	0	0	0	0	0	0	0	0	0	0	0	0	0	0	0	0	0	0	0	0	0	0	0	0	0	0	0	0	0	0	0	0	0	0	0	0
R1B1E11	Urinary	2005	PRJEB39260	SAMEA7047206	GCA_903975355.1	D	69	STc69	D	O11	H18	fimH27	1	0	0	0	0	0	0	0	0	0	0	0	0	0	0	0	0	0	0	0	0	0	0	0	0	0	0	0	0	0	0	0	0	0	1	0	0
R1B1E12	Urinary	2005	PRJEB39260	SAMEA7047207	GCA_903975345.1	D	69	STc69	C	O17	H18	fimH27	1	1	0	0	0	0	0	0	0	0	0	0	0	0	0	0	0	0	0	0	0	0	0	0	0	0	0	0	0	0	0	0	0	0	1	0	0
R1B1E13	Catheter	2005	PRJEB39260	SAMEA7047208	GCA_903975365.1	B2	429	ST429		O83	H4	fimH20	0	1	0	0	0	0	0	0	0	0	0	0	0	0	0	0	0	0	0	0	0	0	0	0	0	0	0	0	0	0	0	0	0	0	0	0	0
R1B1E14	Multiple	2005	PRJEB39260	SAMEA7047209	GCA_903975375.1	B2	104	STc73	A	O22	H1	fimH2	1	0	0	0	0	0	0	0	0	0	0	0	0	0	0	0	0	0	0	0	0	0	0	0	0	0	0	0	0	0	0	0	0	0	0	0	0
R1B1E15	Urinary	2005	PRJEB39260	SAMEA7047210	GCA_903975385.1	B2	95	STc95	D	O1	H7	fimH30	1	1	0	0	0	0	0	0	0	0	0	0	0	0	0	0	0	0	0	0	0	0	0	0	0	0	0	0	0	0	0	0	0	0	0	0	0
R1B1E2	Skin	2005	PRJEB39260	SAMEA7047211	GCA_903975395.1	A	373-like	ST373-like		O16	H19	fimH54	0	0	0	0	0	0	0	0	0	0	0	0	0	0	0	0	0	0	0	0	0	0	0	0	0	0	0	0	0	0	0	0	0	0	0	0	0
R1B1E3	Urinary	2005	PRJEB39260	SAMEA7047212	GCA_903975435.1	C	88	STc88		O8	H17	fimH39	1	1	0	0	0	0	0	0	0	0	0	0	1	1	0	1	0	1	0	0	1	0	0	0	0	0	0	0	0	0	0	0	0	0	0	0	0
R1B1E5	Multiple	2005	PRJEB39260	SAMEA7047213	GCA_903975405.1	B2	95	STc95	D	O45	H7	fimH54	0	0	0	0	0	0	0	0	0	0	0	0	0	0	0	0	0	0	0	0	0	0	0	0	0	0	0	0	0	0	0	0	0	0	0	0	0
R1B1E7	Digestive	2005	PRJEB39260	SAMEA7047214	GCA_903975445.1	D	10916	ST10916		O1	H20	fimH91	1	0	0	0	0	0	0	0	0	0	0	0	0	0	0	0	0	0	0	0	0	0	0	0	0	0	0	0	0	0	0	0	0	0	0	0	0
R1B1E8	Urinary	2005	PRJEB39260	SAMEA7047215	GCA_903975425.1	B2	73	STc73	D	O2	H1	fimH10	0	0	0	0	0	0	0	0	0	0	0	0	0	0	0	0	0	0	0	0	0	0	0	0	0	0	0	0	0	0	0	0	0	0	0	0	0
R1B1E9	Urinary	2005	PRJEB39260	SAMEA7047216	GCA_903975415.1	D	69	STc69	D	O17	H18	fimH27	1	0	0	0	0	0	0	0	0	0	0	0	0	0	0	0	0	0	0	0	0	0	0	0	0	0	0	0	0	0	0	0	0	0	1	0	0
R1B1F1	Urinary	2005	PRJEB39260	SAMEA7047219	GCA_903975455.1	B2	95	STc95	E	O2	H4	fimH27	1	1	0	0	0	0	0	0	0	0	0	0	0	0	0	0	0	0	0	0	0	0	0	0	0	0	0	0	0	0	0	0	0	0	0	0	0
R1B1F10	Digestive	2005	PRJEB39260	SAMEA7047217	GCA_903975475.1	B2	12	STc12		O4	H5	fimH356	1	0	0	0	0	0	0	0	0	0	0	0	0	0	0	0	0	0	0	0	0	0	0	0	0	0	0	0	0	0	0	0	0	0	0	0	0
R1B1F13	Urinary	2005	PRJEB39260	SAMEA7047218	GCA_903975495.1	C	23	STc88		O8	H9	fimH402	1	1	0	0	0	0	0	0	0	0	0	0	1	1	0	1	0	1	0	0	1	0	1	0	0	0	0	0	0	0	0	0	0	0	0	0	0
R1B1F2	Urinary	2005	PRJEB39260	SAMEA7047220	GCA_903975485.1	B2	95	STc95	E	O2	H4	fimH27	1	1	0	0	0	0	0	0	0	0	0	0	0	0	0	0	0	0	0	0	0	0	0	0	0	0	0	0	0	0	0	0	0	0	0	0	0
R1B1F4	Gynecologic	2005	PRJEB39260	SAMEA7047221	GCA_903975465.1	B2	95	STc95	D	O45	H7	fimH54	0	1	0	0	0	0	0	0	0	0	0	0	0	0	0	0	0	0	0	0	0	0	0	0	0	0	0	0	0	0	0	0	0	0	0	0	0
R1B1F6	Urinary	2005	PRJEB39260	SAMEA7047222	GCA_903975525.1	B2	73	STc73	F	O6	H1	fimH10	1	0	0	0	0	0	0	0	0	0	0	0	0	0	0	0	0	0	0	0	0	0	0	0	0	0	0	0	0	0	0	0	0	0	0	0	0
R1B1F8	Pulmonary	2005	PRJEB39260	SAMEA7047223	GCA_903975505.1	C	23	STc88		O78	H4	fimH35	1	1	0	0	0	0	0	0	0	0	0	0	0	0	0	0	0	0	0	0	0	0	0	0	0	0	0	0	0	0	0	0	0	0	0	0	0
R1B1F9	Urinary	2005	PRJEB39260	SAMEA7047224	GCA_903975515.1	D	106	STc69	B	O17	H18	fimH47	1	1	0	0	0	0	0	0	0	0	0	0	0	0	0	0	0	0	0	0	0	0	0	0	0	0	0	0	0	0	0	0	0	0	1	0	0
R1B1G10	Urinary	2005	PRJEB39260	SAMEA7047225	GCA_903975535.1	B2	95	STc95	D	O45	H7	fimH54	0	1	0	0	0	0	0	0	0	0	0	0	0	0	0	0	0	0	0	0	0	0	0	0	0	0	0	0	0	0	0	0	0	0	0	0	0
R1B1G11	Digestive	2005	PRJEB39260	SAMEA7047226	GCA_903975545.1	A	10	STc10	B	O_not_found	H19	fimH23	0	0	0	0	0	0	0	0	0	0	0	0	0	0	0	0	0	0	0	0	0	0	0	0	0	0	0	0	0	0	0	0	0	0	0	0	0
R1B1G12	Digestive	2005	PRJEB39260	SAMEA7047227	GCA_903975555.1	F	62	ST62		O7	H45	fimH44	1	0	0	0	0	0	0	0	0	0	0	0	0	0	0	0	0	0	0	0	0	0	0	0	0	0	0	0	0	0	0	0	0	0	0	0	0
R1B1G15	Catheter	2005	PRJEB39260	SAMEA7047228	GCA_903975565.1	F	354	ST354		O153	H34	fimH58	0	0	0	0	0	0	0	0	0	0	0	0	0	0	0	0	0	0	0	0	0	0	0	0	0	0	0	0	0	0	0	0	0	0	0	0	0
R1B1G3	Urinary	2005	PRJEB39260	SAMEA7047229	GCA_903975575.1	B2	12	STc12		O4	H1	fimH106	1	0	0	0	0	0	0	0	0	0	0	0	0	0	0	0	0	0	0	0	0	0	0	0	0	0	0	0	0	0	0	0	0	0	0	0	0
R1B1G4	unknown	2005	PRJEB39260	SAMEA7047230	GCA_903975585.1	B2	127	STc127		O6	H31	fimH2	1	0	0	0	0	0	0	0	0	0	0	0	0	0	0	0	0	0	0	0	0	0	0	0	0	0	0	0	0	0	0	0	0	0	0	0	0
R1B1G5	Urinary	2005	PRJEB39260	SAMEA7047231	GCA_903975595.1	B2	73	STc73	F	O6	H1	fimH10	1	0	0	0	0	0	0	0	0	0	0	0	0	0	0	0	0	0	0	0	0	0	0	0	0	0	0	0	0	0	0	0	0	0	0	0	0
R1B1G6	Urinary	2005	PRJEB39260	SAMEA7047232	GCA_903975605.1	B2	73	STc73	D	O2	H1	fimH10	0	0	0	0	0	0	0	0	0	0	0	0	0	0	0	0	0	0	0	0	0	0	0	0	0	0	0	0	0	0	0	0	0	0	0	0	0
R1B1G7	Urinary	2005	PRJEB39260	SAMEA7047233	GCA_903975615.1	B2	73	STc73	D	O2	H1	fimH10	0	0	0	0	0	0	0	0	0	0	0	0	0	0	0	0	0	0	0	0	0	0	0	0	0	0	0	0	0	0	0	0	0	0	0	0	0
R1B1G9	Urinary	2005	PRJEB39260	SAMEA7047234	GCA_903975635.1	B2	131	STc131	C0	O25b	H4	fimH30	1	0	0	0	0	0	0	0	0	0	0	0	0	0	0	0	0	0	0	0	0	0	0	0	0	0	0	0	0	0	0	0	0	0	0	0	0
R1B1H1	Urinary	2005	PRJEB39260	SAMEA7047240	GCA_903975625.1	B2	1604	STc14		O75	H5	fimH54	1	0	0	0	0	0	0	0	0	0	0	0	0	0	0	0	0	0	0	0	0	0	0	0	0	0	0	0	0	0	0	0	0	0	0	0	0
R1B1H10	Urinary	2005	PRJEB39260	SAMEA7047235	GCA_903975645.1	B2	127	STc127		O6	H31	fimH2	1	0	0	0	0	0	0	0	0	0	0	0	0	0	0	0	0	0	0	0	0	0	0	0	0	0	0	0	0	0	0	0	0	0	0	0	0
R1B1H11	Urinary	2005	PRJEB39260	SAMEA7047236	GCA_903975695.1	B2	95	STc95	D	O1	H7	fimH30	1	1	0	0	0	0	0	0	0	0	0	0	0	0	0	0	0	0	0	0	0	0	0	0	0	0	0	0	0	0	0	0	0	0	0	0	0
R1B1H12	Digestive	2005	PRJEB39260	SAMEA7047237	GCA_903975685.1	B2	131	STc131	C1	O25b	H4	fimH30	1	0	0	0	0	0	0	0	0	0	0	0	0	0	0	0	0	0	0	0	0	0	0	0	0	0	0	0	0	0	0	0	0	0	0	0	0
R1B1H13	Urinary	2005	PRJEB39260	SAMEA7047238	GCA_903975665.1	B2	73	STc73	E	O6	H1	fimH30	1	0	0	0	0	0	0	0	0	0	0	0	0	0	0	0	0	0	0	0	0	0	0	0	0	0	0	0	0	0	0	0	0	0	0	0	0
R1B1H15	Urinary	2005	PRJEB39260	SAMEA7047239	GCA_903975675.1	D	70	ST70		O23	H15	fimH48	1	0	0	0	0	0	0	0	0	0	0	0	0	0	0	0	0	0	0	0	0	0	0	0	0	0	0	0	0	0	0	0	0	0	0	0	0
R1B1H2	unknown	2005	PRJEB39260	SAMEA7047241	GCA_903975655.1	B2	131	STc131	C1	O25b	H4	fimH30	1	0	0	0	0	0	0	0	0	0	0	0	0	0	0	0	0	0	0	0	0	0	0	0	0	0	0	0	0	0	0	0	0	0	0	0	0
R1B1H6	Digestive	2005	PRJEB39260	SAMEA7047242	GCA_903975705.1	B2	95	STc95	D	O1	H7	fimH30	1	1	0	0	0	0	0	0	0	0	0	0	0	0	0	0	0	0	0	0	0	0	0	0	0	0	0	0	0	0	0	0	0	0	0	0	0
R1B1H7	Digestive	2005	PRJEB39260	SAMEA7047243	GCA_903975715.1	F	59	STc59		O1	H7	fimH54	1	0	0	0	0	0	0	0	0	0	0	0	0	0	0	0	0	0	0	0	0	0	0	0	0	0	0	0	0	0	0	0	0	0	0	0	0
R1B1H8	Gynecologic	2005	PRJEB39260	SAMEA7047244	GCA_903975735.1	B2	95	STc95	D	O1	H7	fimH30	1	1	0	0	0	0	0	0	0	0	0	0	0	0	0	0	0	0	0	0	0	0	0	0	0	0	0	0	0	0	0	0	0	0	0	0	0
R1B1H9	unknown	2005	PRJEB39260	SAMEA7047245	GCA_903975725.1	B2	144	ST144		O16	H6	fimH27	1	0	0	0	0	0	0	0	0	0	0	0	0	0	0	0	0	0	0	0	0	0	0	0	0	0	0	0	0	0	0	0	0	0	0	0	0
R1B1I10	Urinary	2005	PRJEB39260	SAMEA7047246	GCA_903975745.1	D	69	STc69	D	O17	H18	fimH27	1	0	0	0	0	0	0	0	0	0	0	0	0	0	0	0	0	0	0	0	0	0	0	0	0	0	0	0	0	0	0	0	0	0	1	0	0
R1B1I12	Urinary	2005	PRJEB39260	SAMEA7047247	GCA_903975805.1	B2	95	STc95	D	O1	H7	fimH30	1	1	0	0	0	0	0	0	0	0	0	0	0	0	0	0	0	0	0	0	0	0	0	0	0	0	0	0	0	0	0	0	0	0	0	0	0
R1B1I14	Urinary	2005	PRJEB39260	SAMEA7047248	GCA_903975775.1	B2	95	STc95	D	O45	H7	fimH54	0	1	0	0	0	0	0	0	0	0	0	0	0	0	0	0	0	0	0	0	0	0	0	0	0	0	0	0	0	0	0	0	0	0	0	0	0
R1B1I15	Digestive	2005	PRJEB39260	SAMEA7047249	GCA_903975785.1	B2	550	STc14		O75	H5	fimH_not_found	1	0	0	0	0	0	0	0	0	0	0	0	0	0	0	0	0	0	0	1	0	1	0	0	0	0	0	0	0	0	0	0	0	0	0	0	0
R1B1I3	Digestive	2005	PRJEB39260	SAMEA7047250	GCA_903975765.1	B1	162	STc162		O8	H19	fimH32	0	0	0	0	0	0	0	0	0	0	0	0	0	0	0	0	0	0	0	0	0	0	0	0	0	0	0	0	0	0	0	0	0	0	0	0	0
R1B1I5	Urinary	2005	PRJEB39260	SAMEA7047251	GCA_903975795.1	B2	3699	ST3699		O54	H14	fimH115	0	0	0	0	0	0	0	0	0	0	0	0	0	0	0	0	0	0	0	0	0	0	0	0	0	0	0	0	0	0	0	0	0	0	0	0	0
R1B1I6	Urinary	2005	PRJEB39260	SAMEA7047252	GCA_903975755.1	B2	12	STc12		O4	H1	fimH106	1	0	0	0	0	0	0	0	0	0	0	0	0	0	0	0	0	0	0	0	0	0	0	0	0	0	0	0	0	0	0	0	0	0	0	0	0
R1B1I8	Urinary	2005	PRJEB39260	SAMEA7047253	GCA_903975825.1	B2	95	STc95	D	O2	H4	fimH30	1	1	0	0	0	0	0	0	0	0	0	0	0	0	0	0	0	0	0	0	0	0	0	0	0	0	0	0	0	0	0	0	0	0	0	0	0
R1B1I9	Urinary	2005	PRJEB39260	SAMEA7047254	GCA_903975835.1	B2	73	STc73	C	O6	H1	fimH10	1	0	0	0	0	0	0	0	0	0	0	0	0	0	0	0	0	0	0	0	0	0	0	0	0	0	0	0	0	0	0	0	0	0	0	0	0
R1B1J1	Urinary	2005	PRJEB39260	SAMEA7047257	GCA_903975845.1	B2	14	STc14		O18	H5	fimH27	1	0	0	0	0	0	0	0	0	0	0	0	0	0	0	0	0	0	0	0	0	0	0	0	0	0	0	0	0	0	0	0	0	0	0	0	0
R1B1J11	Urinary	2005	PRJEB39260	SAMEA7047255	GCA_903975815.1	B2	73	STc73	C	O6	H1	fimH10	1	0	0	0	0	0	0	0	0	0	0	0	0	0	0	0	0	0	0	0	0	0	0	0	0	0	0	0	0	0	0	0	0	0	0	0	0
R1B1J13	Urinary	2005	PRJEB39260	SAMEA7047256	GCA_903975875.1	B2	95	STc95	E	O2	H4	fimH27	1	1	0	0	0	0	0	0	0	0	0	0	0	0	0	0	0	0	0	0	0	0	0	0	0	0	0	0	0	0	0	0	0	0	0	0	0
R1B1J2	Urinary	2005	PRJEB39260	SAMEA7047258	GCA_903975885.1	B2	73	STc73	F	O6	H1	fimH10	1	0	0	0	0	0	0	0	0	0	0	0	0	0	0	0	0	0	0	0	0	0	0	0	0	0	0	0	0	0	0	0	0	0	0	0	0
R1B1J3	Urinary	2005	PRJEB39260	SAMEA7047259	GCA_903975855.1	D	38	STc38		O86	H18	fimH5	0	0	0	0	0	0	0	0	0	0	0	1	0	0	1	0	1	0	0	0	0	0	0	0	0	0	0	0	0	0	0	0	0	0	0	0	0
R1B1J4	Digestive	2005	PRJEB39260	SAMEA7047260	GCA_903975865.1	B2	95	STc95	B	O18	H7	fimH15	1	1	0	0	0	0	0	0	0	0	0	0	0	0	0	0	0	0	0	0	0	0	0	0	0	0	0	0	0	0	0	0	0	0	0	0	0
R1B1J6	Skin	2005	PRJEB39260	SAMEA7047261	GCA_903975905.1	C	1480	STc88		O9	H17	fimH274	1	1	0	0	0	0	0	0	0	0	0	0	1	1	0	1	0	1	0	0	1	0	0	0	0	0	0	0	0	0	0	0	0	0	0	0	0
R1B1J7	Multiple	2005	PRJEB39260	SAMEA7047262	GCA_903975895.1	G	117	ST117		O24	H4	fimH97	1	1	0	0	0	0	0	0	0	0	0	0	0	0	0	0	0	0	0	0	0	0	0	0	0	0	0	0	0	0	0	0	0	0	0	0	0
R1B2A1	Multiple	2005	PRJEB39260	SAMEA7047264	GCA_903975915.1	B2	131	STc131	C1	O25b	H4	fimH30	1	0	0	0	0	0	0	0	0	0	0	0	0	0	0	0	0	0	0	0	0	0	0	0	0	0	0	0	0	0	0	0	0	0	0	0	0
R1B2A11	Urinary	2005	PRJEB39260	SAMEA7047263	GCA_903975925.1	B2	999	ST999		O_not_found	H4	fimH20	1	0	0	0	0	0	0	0	0	0	0	0	0	0	0	0	0	0	0	0	0	0	0	0	0	0	0	0	0	0	0	0	0	0	0	0	0
R1B2A4	Urinary	2005	PRJEB39260	SAMEA7047265	GCA_903975935.1	B2	95	STc95	D	O1	H7	fimH30	0	1	0	0	0	0	0	0	0	0	0	0	0	0	0	0	0	0	0	0	0	0	0	0	0	0	0	0	0	0	0	0	0	0	0	0	0
R1B2A5	Urinary	2005	PRJEB39260	SAMEA7047266	GCA_903975945.1	B2	73	STc73	C	O6	H1	fimH10	1	0	0	0	0	0	0	0	0	0	0	0	0	0	0	0	0	0	0	0	0	0	0	0	0	0	0	0	0	0	0	0	0	0	0	0	0
R1B2A6	unknown	2005	PRJEB39260	SAMEA7047267	GCA_903975955.1	F	62	ST62		O7	H45	fimH44	1	0	0	0	0	0	0	0	0	0	0	0	0	0	0	0	0	0	0	0	0	0	0	0	0	0	0	0	0	0	0	0	0	0	0	0	0
R1B2A8	Urinary	2005	PRJEB39260	SAMEA7047268	GCA_903975985.1	C	23	STc88		O104	H9	fimH35	1	1	0	0	0	0	0	0	0	0	0	0	1	1	0	1	0	1	0	0	1	0	1	0	0	0	0	0	0	0	0	0	0	0	0	0	0
R1B2A9	unknown	2005	PRJEB39260	SAMEA7047269	GCA_903975965.1	B1	58	STc58		O9	H25	fimH32	1	1	0	0	0	0	0	0	0	0	0	0	1	1	0	1	0	1	0	0	1	0	1	0	0	0	0	0	0	0	0	0	0	0	0	0	0
R1B2B14	Urinary	2005	PRJEB39260	SAMEA7047270	GCA_903975975.1	B2	14	STc14		O18	H5	fimH27	1	0	0	0	0	0	0	0	0	0	0	0	0	0	0	0	0	0	0	0	0	0	0	0	0	0	0	0	0	0	0	0	0	0	0	0	0
R1B2B2	Urinary	2005	PRJEB39260	SAMEA7047271	GCA_903976015.1	B2	131	STc131	C1	O25b	H4	fimH30	1	0	0	0	0	0	0	0	0	0	0	0	0	0	0	0	0	0	0	0	0	0	0	0	0	0	0	0	0	0	0	0	0	0	0	0	0
R1B2B3	Urinary	2005	PRJEB39260	SAMEA7047272	GCA_903976045.1	B2	95	STc95	D	O1	H7	fimH30	1	1	0	0	0	0	0	0	0	0	0	0	0	0	0	0	0	0	0	0	0	0	0	0	0	0	0	0	0	0	0	0	0	0	0	0	0
R1B2B6	unknown	2005	PRJEB39260	SAMEA7047273	GCA_903976035.1	B1	58	STc58		O8	H25	fimH27	1	1	0	0	0	0	0	0	0	0	0	0	0	0	0	0	0	0	0	0	0	0	0	0	0	0	0	0	0	0	0	0	0	0	0	0	0
R1B2C10	Urinary	2005	PRJEB39260	SAMEA7047274	GCA_903976025.1	A	10	STc10	C	O101	H9	fimH54	0	0	0	0	0	0	0	0	0	0	0	0	0	0	0	0	0	0	0	0	0	0	0	0	0	0	0	0	0	0	0	0	0	0	0	0	0
R1B2C11	Urinary	2005	PRJEB39260	SAMEA7047275	GCA_903976005.1	B2	95	STc95	D	O1	H7	fimH30	0	1	0	0	0	0	0	0	0	0	0	0	0	0	0	0	0	0	0	0	0	0	0	0	0	0	0	0	0	0	0	0	0	0	0	0	0
R1B2C5	Multiple	2005	PRJEB39260	SAMEA7047276	GCA_903976055.1	B1	155	STc58		O100	H34	fimH121	0	0	0	0	0	0	0	0	0	0	0	0	0	0	0	0	0	0	0	0	0	0	0	0	0	0	0	0	0	0	0	0	0	0	0	0	0
R1B2C7	unknown	2005	PRJEB39260	SAMEA7047277	GCA_903975995.1	E	57	ST57		O171	H10	fimH54	1	0	0	0	0	0	0	0	0	0	0	0	1	1	0	1	0	1	0	0	1	0	0	0	0	0	0	0	0	0	0	0	0	0	0	0	0
R1B2D6	unknown	2005	PRJEB39260	SAMEA7047278	GCA_903976095.1	D	362	STc362		O15	H1	fimH96	1	0	0	0	0	0	0	0	0	0	0	0	0	0	0	0	0	0	0	0	0	0	0	0	0	0	0	0	0	0	0	0	0	0	0	0	0
R1B2D9	Catheter	2005	PRJEB39260	SAMEA7047279	GCA_903976075.1	B1	101	ST101		O153	H21	fimH86	1	1	0	0	0	0	0	0	0	0	0	0	0	0	0	0	0	0	0	0	0	0	0	0	0	0	0	0	0	0	0	0	0	0	0	0	0
R1B2E1	Urinary	2005	PRJEB39260	SAMEA7047280	GCA_903976065.1	B2	636	ST636		O83	H7	fimH75	1	0	0	0	0	0	0	0	0	0	0	0	0	0	0	0	0	0	0	0	0	0	0	0	0	0	0	0	0	0	0	0	0	0	0	0	0
R1B2E2	Urinary	2005	PRJEB39260	SAMEA7047281	GCA_903976085.1	B2	421	STc95	D	O1	H7	fimH92	1	0	0	0	0	0	0	0	0	0	0	0	0	0	0	0	0	0	0	0	0	0	0	0	0	0	0	0	0	0	0	0	0	0	0	0	0
R1B2E3	Urinary	2005	PRJEB39260	SAMEA7047282	GCA_903976105.1	B2	127	STc127		O6	H31	fimH2	1	0	0	0	0	0	0	0	0	0	0	0	0	0	0	0	0	0	0	0	0	0	0	0	0	0	0	0	0	0	0	0	0	0	0	0	0
R1B2E8	Urinary	2005	PRJEB39260	SAMEA7047283	GCA_903976115.1	B2	428	ST428		O120	H4	fimH148	1	1	0	0	0	0	0	0	0	0	0	0	0	0	0	0	0	0	0	0	0	0	0	0	0	0	0	0	0	0	0	0	0	0	0	0	0
R1B2F10	Urinary	2005	PRJEB39260	SAMEA7047284	GCA_903976125.1	B2	141	STc141		O2	H6	fimH5	1	0	0	0	0	0	0	0	0	0	0	0	0	0	0	0	0	0	0	0	0	0	0	0	0	0	0	0	0	0	0	0	0	0	0	0	0
R1B2F6	Urinary	2005	PRJEB39260	SAMEA7047285	GCA_903976135.1	D	394	ST394		O17	H18	fimH47	0	0	0	0	0	0	0	0	0	0	0	0	0	0	0	0	0	0	0	0	0	0	0	0	0	0	0	0	0	0	0	0	0	0	1	0	0
R1B2F7	Urinary	2005	PRJEB39260	SAMEA7047286	GCA_903976145.1	D	393	STc393		O15	H1	fimH54	1	0	0	0	0	0	0	0	0	0	0	0	0	0	0	0	0	0	0	0	0	0	0	0	0	0	0	0	0	0	0	0	0	0	0	0	0
R1B2G1	unknown	2005	PRJEB39260	SAMEA7047288	GCA_903976185.1	A	93	STc93		O5	H10	fimH_not_found	0	1	0	0	0	0	0	0	0	0	0	0	0	0	0	0	0	0	0	0	0	0	0	0	0	0	0	0	0	0	0	0	0	0	0	0	0
R1B2G11	unknown	2005	PRJEB39260	SAMEA7047287	GCA_903976165.1	C	23	STc88		O78	H4	fimH35	1	0	0	0	0	0	0	0	0	0	0	0	1	1	0	1	0	1	0	0	1	0	1	0	0	0	0	0	0	0	0	0	0	0	0	0	0
R1B2G2	Urinary	2005	PRJEB39260	SAMEA7047289	GCA_903976155.1	A	1711	STc46		O9	H4	fimH56	0	0	0	0	0	0	0	0	0	0	0	0	0	0	0	0	0	0	0	0	0	0	0	0	0	0	0	0	0	0	0	0	0	0	0	0	0
R1B2G3	Catheter	2005	PRJEB39260	SAMEA7047290	GCA_903976175.1	B2	73	STc73	C	O6	H1	fimH12	1	0	0	0	0	0	0	0	0	0	0	0	0	0	0	0	0	0	0	0	0	0	0	0	0	0	0	0	0	0	0	0	0	0	0	0	0
R1B2G4	Urinary	2005	PRJEB39260	SAMEA7047291	GCA_903976195.1	B1	443	ST443		O64	H21	fimH24	0	0	0	0	0	0	0	0	0	0	0	0	0	0	0	0	0	0	0	0	0	0	0	0	0	0	0	0	0	0	0	0	0	0	0	0	0
R1B2G5	unknown	2005	PRJEB39260	SAMEA7047292	GCA_903976215.1	B2	73	STc73	B	O2	H1	fimH32	1	1	0	0	0	0	0	0	0	0	0	0	0	0	0	0	0	0	0	0	0	0	0	0	0	0	0	0	0	0	0	0	0	0	0	0	0
R1B2H1	Urinary	2005	PRJEB39260	SAMEA7047293	GCA_903976225.1	B2	95	STc95	D	O45	H7	fimH54	0	1	0	0	0	0	0	0	0	0	0	0	0	0	0	0	0	0	0	0	0	0	0	0	0	0	0	0	0	0	0	0	0	0	0	0	0
R1B2H5	Urinary	2005	PRJEB39260	SAMEA7047294	GCA_903976205.1	E	3381	ST3381		O11	H25	fimH31	0	0	0	0	0	0	0	0	0	0	0	0	0	0	0	0	0	0	0	0	0	0	0	0	0	0	0	0	0	0	0	0	0	0	0	0	0
R1B2H6	Urinary	2005	PRJEB39260	SAMEA7047295	GCA_903976245.1	B1	443	ST443		O64	H21	fimH24	0	0	0	0	0	0	0	0	0	0	0	0	0	0	0	0	0	0	0	0	0	0	0	0	0	0	0	0	0	0	0	0	0	0	0	0	0
R1B2H7	unknown	2005	PRJEB39260	SAMEA7047296	GCA_903976235.1	F	648	STc648		O1	H6	fimH_not_found	1	0	0	0	0	0	0	0	0	0	0	0	0	0	0	0	0	0	0	0	0	0	0	0	0	0	0	0	0	0	0	0	0	0	0	0	0
R1B2H8	Urinary	2005	PRJEB39260	SAMEA7047297	GCA_903976255.1	D	69	STc69	D	O17	H18	fimH27	1	0	0	0	0	0	0	0	0	0	0	0	0	0	0	0	0	0	0	0	0	0	0	0	0	0	0	0	0	0	0	0	0	0	1	0	0
R1B2H9	unknown	2005	PRJEB39260	SAMEA7047298	GCA_903976265.1	B1	1079	ST1079		O6	H49	fimH32	0	0	0	0	0	0	0	0	0	0	0	0	0	0	0	0	0	0	0	0	0	0	0	0	0	0	0	0	0	0	0	0	0	0	0	0	0
R1B2I10	Urinary	2005	PRJEB39260	SAMEA7047299	GCA_903976285.1	B2	12	STc12		O4	H5	fimH5	1	0	0	0	0	0	0	0	0	0	0	0	0	0	0	0	0	0	0	0	0	0	0	0	0	0	0	0	0	0	0	0	0	0	0	0	0
R1B2I2	Urinary	2005	PRJEB39260	SAMEA7047300	GCA_903976275.1	B2	131	STc131	C1	O25b	H4	fimH30	1	0	0	0	0	0	0	0	0	0	0	0	0	0	0	0	0	0	0	0	0	0	0	0	0	0	0	0	0	0	0	0	0	0	0	0	0
R1B2I3	unknown	2005	PRJEB39260	SAMEA7047301	GCA_903976305.1	B2	131	STc131	C1	O25b	H4	fimH30	1	0	0	0	0	0	0	0	0	0	0	0	0	0	0	0	0	0	0	0	0	0	0	0	0	0	0	0	0	0	0	0	0	0	0	0	0
R1B2J1	Urinary	2005	PRJEB39260	SAMEA7047302	GCA_903976315.1	D	38	STc38		O86	H18	fimH5	0	0	0	0	0	0	0	0	0	0	0	1	0	0	1	0	1	0	0	0	0	0	0	0	0	0	0	0	0	0	0	0	0	0	0	0	0
R1B2J5	unknown	2005	PRJEB39260	SAMEA7047303	GCA_903976295.1	G	117	ST117		O8	H4	fimH97	1	1	0	0	0	0	0	0	0	0	0	0	0	0	0	0	0	0	0	0	0	0	0	0	0	0	0	0	0	0	0	0	0	0	0	0	0
R1B2J9	Skin	2005	PRJEB39260	SAMEA7047304	GCA_903976325.1	D	69	STc69	D	O17	H18	fimH27	1	0	0	0	0	0	0	0	0	0	0	0	0	0	0	0	0	0	0	0	0	0	0	0	0	0	0	0	0	0	0	0	0	0	1	0	0
R1B3A1	Urinary	2005	PRJEB39260	SAMEA7047305	GCA_903976335.1	B2	73	STc73	D	O2	H1	fimH10	0	0	0	0	0	0	0	0	0	0	0	0	0	0	0	0	0	0	0	0	0	0	0	0	0	0	0	0	0	0	0	0	0	0	0	0	0
R1B3A3	Urinary	2005	PRJEB39260	SAMEA7047306	GCA_903976355.1	D	69	STc69	D	O17	H18	fimH27	1	0	0	0	0	0	0	0	0	0	0	0	0	0	0	0	0	0	0	0	0	0	0	0	0	0	0	0	0	0	0	0	0	0	1	0	0
R1B3A4	Urinary	2005	PRJEB39260	SAMEA7047307	GCA_903976345.1	B2	131	STc131	C1	O25b	H4	fimH30	1	0	0	0	0	0	0	0	0	0	0	0	0	0	0	0	0	0	0	0	0	0	0	0	0	0	0	0	0	0	0	0	0	0	0	0	0
R1B3A5	Urinary	2005	PRJEB39260	SAMEA7047308	GCA_903976385.1	B2	95	STc95	E	O2	H4	fimH27	1	1	0	0	0	0	0	0	0	0	0	0	0	0	0	0	0	0	0	0	0	0	0	0	0	0	0	0	0	0	0	0	0	0	0	0	0
R1B3A6	unknown	2005	PRJEB39260	SAMEA7047309	GCA_903976365.1	E	57	ST57		O100	H25	fimH27	0	1	0	0	0	0	0	0	0	0	0	0	0	0	0	0	0	0	0	0	0	0	0	0	0	0	0	0	0	0	0	0	0	0	0	0	0
R1B3B2	Digestive	2005	PRJEB39260	SAMEA7047310	GCA_903976375.1	A	399	ST399		O39	H12	fimH34	0	0	0	0	0	0	0	0	0	0	0	0	0	0	0	0	0	0	0	0	0	0	0	0	0	0	0	0	0	0	0	0	0	0	0	0	0
R1B3B3	unknown	2005	PRJEB39260	SAMEA7047311	GCA_903976405.1	B2	1236	ST1236		O68	H5	fimH253	0	0	0	0	0	0	0	0	0	0	0	0	0	0	0	0	0	0	0	0	0	0	0	0	0	0	0	0	0	0	0	0	0	0	0	0	0
R1B3C1	Urinary	2005	PRJEB39260	SAMEA7047312	GCA_903976395.1	A	167	STc10	C	O101	H9	fimH_not_found	0	1	0	0	0	0	0	0	0	0	0	0	0	0	0	0	0	0	0	0	0	0	0	0	0	0	0	0	0	0	0	0	0	0	0	0	0
R1B3C3	Digestive	2005	PRJEB39260	SAMEA7047313	GCA_903976415.1	D	69	STc69	A	O17	H18	fimH27	1	0	0	0	0	0	0	0	0	0	0	0	0	0	0	0	0	0	0	0	0	0	0	0	0	0	0	0	0	0	0	0	0	0	1	0	0
R1B3C5	Digestive	2005	PRJEB39260	SAMEA7047314	GCA_903976505.1	B2	95	STc95	B	O18	H7	fimH15	0	1	0	0	0	0	0	0	0	0	0	0	0	0	0	0	0	0	0	0	0	0	0	0	0	0	0	0	0	0	0	0	0	0	0	0	0
R1B3D1	Digestive	2005	PRJEB39260	SAMEA7047315	GCA_903976435.1	A	10	STc10	C	O101	H9	fimH54	0	1	0	0	0	0	0	0	0	0	0	0	1	1	0	1	0	1	0	0	1	0	0	0	0	0	0	0	0	0	0	0	0	0	0	0	0
R1B3D2	Urinary	2005	PRJEB39260	SAMEA7047316	GCA_903976475.1	B2	73	STc73	C	O6	H1	fimH118	1	0	0	0	0	0	0	0	0	0	0	0	0	0	0	0	0	0	0	0	0	0	0	0	0	0	0	0	0	0	0	0	0	0	0	0	0
R1B3D4	Digestive	2005	PRJEB39260	SAMEA7047317	GCA_903976425.1	B2	95	STc95	D	O1	H7	fimH30	1	1	0	0	0	0	0	0	0	0	0	0	0	0	0	0	0	0	0	0	0	0	0	0	0	0	0	0	0	0	0	0	0	0	0	0	0
R1B3D5	Urinary	2005	PRJEB39260	SAMEA7047318	GCA_903976485.1	B2	73	STc73	F	O6	H1	fimH30	1	0	0	0	0	0	0	0	0	0	0	0	0	0	0	0	0	0	0	0	0	0	0	0	0	0	0	0	0	0	0	0	0	0	0	0	0
R1B3E3	unknown	2005	PRJEB39260	SAMEA7047319	GCA_903976495.1	C	88	STc88		O8	H9	fimH369	0	0	0	0	0	0	0	0	0	0	0	0	0	0	0	0	0	0	0	0	0	0	0	0	0	0	0	0	0	0	0	0	0	0	0	0	0
R1B3E4	Urinary	2005	PRJEB39260	SAMEA7047320	GCA_903976445.1	C	410	STc88		O179	H6	fimH24	0	0	0	0	0	0	0	0	0	0	0	0	0	0	0	0	0	0	0	0	0	0	0	0	0	0	0	0	0	0	0	0	0	0	0	0	0
R1B3E5	Urinary	2005	PRJEB39260	SAMEA7047321	GCA_903976455.1	C	6841	STc88		O114	H25	fimH27	1	1	0	0	0	0	0	0	0	0	0	0	0	0	0	0	0	0	0	0	0	0	0	0	0	0	0	0	0	0	0	0	0	0	0	0	0
R1B3F2	Urinary	2005	PRJEB39260	SAMEA7047322	GCA_903976465.1	B1	539	ST539		O159	H28	fimH38	0	1	0	0	0	0	0	0	0	0	0	0	0	0	0	0	0	0	0	0	0	0	0	0	0	0	0	0	0	0	0	0	0	0	0	0	0
R1B3F3	Digestive	2005	PRJEB39260	SAMEA7047323	GCA_903976515.1	A	10	STc10	B	O37	H4	fimH24	0	0	0	0	0	0	0	0	0	0	0	0	0	0	0	0	0	0	0	0	0	0	0	0	0	0	0	0	0	0	0	0	0	0	0	0	0
R1B3F5	Urinary	2005	PRJEB39260	SAMEA7047324	GCA_903976535.1	B2	95	STc95	D	O1	H7	fimH30	0	1	0	0	0	0	0	0	0	0	0	0	0	0	0	0	0	0	0	0	0	0	0	0	0	0	0	0	0	0	0	0	0	0	0	0	0
R1B3G1	Digestive	2005	PRJEB39260	SAMEA7047325	GCA_903976525.1	B2	372	STc372		O18	H31	fimH9	1	0	0	0	0	0	0	0	0	0	0	0	0	0	0	0	0	0	0	0	0	0	0	0	0	0	0	0	0	0	0	0	0	0	0	0	0
R1B3G2	Urinary	2005	PRJEB39260	SAMEA7047326	GCA_903976545.1	B2	73	STc73	F	O6	H1	fimH10	1	0	0	0	0	0	0	0	0	0	0	0	0	0	0	0	0	0	0	0	0	0	0	0	0	0	0	0	0	0	0	0	0	0	0	0	0
R1B3G3	Digestive	2005	PRJEB39260	SAMEA7047327	GCA_903976555.1	A	6468	STc10	B	O37	H4	fimH_not_found	0	0	0	0	0	0	0	0	0	0	0	0	0	0	0	0	0	0	0	0	0	0	0	0	0	0	0	0	0	0	0	0	0	0	0	0	0
R1B3G5	Urinary	2005	PRJEB39260	SAMEA7047328	GCA_903976565.1	B2	95	STc95	D	O45	H7	fimH54	0	1	0	0	0	0	0	0	0	0	0	0	0	0	0	0	0	0	0	0	0	0	0	0	0	0	0	0	0	0	0	0	0	0	0	0	0
R1B3H3	unknown	2005	PRJEB39260	SAMEA7047329	GCA_903976595.1	D	393	STc393		O15	H1	fimH54	1	0	0	0	0	0	0	0	0	0	0	0	0	0	0	0	0	0	0	0	0	0	0	0	0	0	0	0	0	0	0	0	0	0	0	0	0
R1B3H4	Urinary	2005	PRJEB39260	SAMEA7047330	GCA_903976635.1	B2	144	ST144		O16	H6	fimH54	1	0	0	0	0	0	0	0	0	0	0	0	0	0	0	0	0	0	0	0	0	0	0	0	0	0	0	0	0	0	0	0	0	0	0	0	0
R1B3H5	Digestive	2005	PRJEB39260	SAMEA7047331	GCA_903976585.1	A	48	STc10	A	O_not_found	H30	fimH_not_found	0	0	0	0	0	0	0	0	0	0	0	0	0	0	0	0	0	0	0	0	0	0	0	0	0	0	0	0	0	0	0	0	0	0	0	0	0
R1B3I1	Digestive	2005	PRJEB39260	SAMEA7047332	GCA_903976615.1	A	1072	STc607		O4	H4	fimH24	0	0	0	0	0	0	0	0	0	0	0	0	0	0	0	0	0	0	0	0	0	0	0	0	0	0	0	0	0	0	0	0	0	0	0	0	0
R1B3I2	Urinary	2005	PRJEB39260	SAMEA7047333	GCA_903976605.1	B2	95	STc95	D	O1	H7	fimH30	1	1	0	0	0	0	0	0	0	0	0	0	0	0	0	0	0	0	0	0	0	0	0	0	0	0	0	0	0	0	0	0	0	0	0	0	0
R1B3I3	Urinary	2005	PRJEB39260	SAMEA7047334	GCA_903976645.1	B2	127	STc127		O6	H31	fimH2	1	0	0	0	0	0	0	0	0	0	0	0	0	0	0	0	0	0	0	0	0	0	0	0	0	0	0	0	0	0	0	0	0	0	0	0	0
R1B3I5	Digestive	2005	PRJEB39260	SAMEA7047335	GCA_903976625.1	A	1429	ST1429		O19	H7	fimH86	0	0	0	0	0	0	0	0	0	0	0	0	0	0	0	0	0	0	0	0	0	0	0	0	0	0	0	0	0	0	0	0	0	0	0	0	0
R1B3J4	Urinary	2005	PRJEB39260	SAMEA7047336	GCA_903976685.1	B2	421	STc95	D	O1	H7	fimH92	1	0	0	0	0	0	0	0	0	0	0	0	0	0	0	0	0	0	0	0	0	0	0	0	0	0	0	0	0	0	0	0	0	0	0	0	0
R1B4C1	Urinary	2005	PRJEB39260	SAMEA7047337	GCA_903976575.1	B2	73	STc73	E	O6	H1	fimH30	1	0	0	0	0	0	0	0	0	0	0	0	0	0	0	0	0	0	0	0	0	0	0	0	0	0	0	0	0	0	0	0	0	0	0	0	0
R1B4E1	Multiple	2005	PRJEB39260	SAMEA7047338	GCA_903976675.1	B2	73	STc73	B	O22	H1	fimH9	0	0	0	0	0	0	0	0	0	0	0	0	0	0	0	0	0	0	0	0	0	0	0	0	0	0	0	0	0	0	0	0	0	0	0	0	0
R1B4F3	Urinary	2005	PRJEB39260	SAMEA7047339	GCA_903976665.1	B2	95	STc95	D	O1	H7	fimH30	0	1	0	0	0	0	0	0	0	0	0	0	0	0	0	0	0	0	0	0	0	0	0	0	0	0	0	0	0	0	0	0	0	0	0	0	0
R1B4G1	Urinary	2005	PRJEB39260	SAMEA7047340	GCA_903976655.1	C	88	STc88		O8	H4	fimH27	1	1	0	0	0	0	0	0	0	0	0	0	1	1	0	1	0	1	0	0	1	0	1	0	0	0	0	0	0	0	0	0	0	0	0	0	0
R1B5A11	Urinary	2005	PRJEB39260	SAMEA7047341	GCA_903976695.1	B2	95	STc95	D	O2	H4	fimH30	1	1	0	0	0	0	0	0	0	0	0	0	0	0	0	0	0	0	0	0	0	0	0	0	0	0	0	0	0	0	0	0	0	0	0	0	0
R1B5A12	unknown	2005	PRJEB39260	SAMEA7047342	GCA_903976705.1	B2	73	STc73	B	O22	H1	fimH103	0	0	0	0	0	0	0	0	0	0	0	0	0	0	0	0	0	0	0	0	0	0	0	0	0	0	0	0	0	0	0	0	0	0	0	0	0
R1B5A13	Digestive	2005	PRJEB39260	SAMEA7047343	GCA_903976725.1	B2	131	STc131	A	O16	H5	fimH41	1	0	0	0	0	0	0	0	0	0	0	0	0	0	0	0	0	0	0	0	0	0	0	0	0	0	0	0	0	0	0	0	0	0	0	0	0
R1B5A5	Urinary	2005	PRJEB39260	SAMEA7047344	GCA_903976715.1	F	62	ST62		O7	H45	fimH44	1	0	0	0	0	0	0	0	0	0	0	0	0	0	0	0	0	0	0	0	0	0	0	0	0	0	0	0	0	0	0	0	0	0	0	0	0
R1B5A6	Digestive	2005	PRJEB39260	SAMEA7047345	GCA_903976735.1	F	354	ST354		O153	H34	fimH58	0	0	0	0	0	0	0	0	0	0	0	0	0	0	0	0	0	0	0	0	0	0	0	0	0	0	0	0	0	0	0	0	0	0	0	0	0
R1B5A9	Catheter	2005	PRJEB39260	SAMEA7047346	GCA_903976755.1	A	93	STc93		O5	H4	fimH_not_found	1	1	0	0	0	0	0	0	0	0	0	0	0	0	0	0	0	0	0	0	0	0	0	0	0	0	0	0	0	0	0	0	0	0	0	0	0
R1B5B3	Urinary	2005	PRJEB39260	SAMEA7047347	GCA_903976745.1	B2	73	STc73	E	O6	H1	fimH30	1	0	0	0	0	0	0	0	0	0	0	0	0	0	0	0	0	0	0	0	0	0	0	0	0	0	0	0	0	0	0	0	0	0	0	0	0
R1B5B6	Digestive	2005	PRJEB39260	SAMEA7047348	GCA_903976765.1	B2	131	STc131	C2	O25b	H4	fimH30	1	0	0	0	0	0	0	0	0	0	0	0	0	0	0	0	0	0	0	0	0	0	0	0	0	0	0	0	0	0	0	0	0	0	0	0	0
R1B5B8	Urinary	2005	PRJEB39260	SAMEA7047349	GCA_903976825.1	B2	14	STc14		O18	H5	fimH27	1	0	0	0	0	0	0	0	0	0	0	0	0	0	0	0	0	0	0	0	0	0	0	0	0	0	0	0	0	0	0	0	0	0	0	0	0
R1B5B9	Digestive	2005	PRJEB39260	SAMEA7047350	GCA_903976815.1	A	1421	STc46		O9	H4	fimH54	1	1	0	0	0	0	0	0	0	0	0	0	0	0	0	0	0	0	0	0	0	0	0	0	0	0	0	0	0	0	0	0	0	0	0	0	0
R1B5C1	Urinary	2005	PRJEB39260	SAMEA7047353	GCA_903976835.1	D	69	STc69	D	O17	H18	fimH27	1	0	0	0	0	0	0	0	0	0	0	0	0	0	0	0	0	0	0	0	0	0	0	0	0	0	0	0	0	0	0	0	0	0	1	0	0
R1B5C11	Urinary	2005	PRJEB39260	SAMEA7047351	GCA_903976785.1	B2	372	STc372		O83	H31	fimH102	1	1	0	0	0	0	0	0	0	0	0	0	1	1	0	1	0	1	0	0	1	0	1	0	0	0	0	0	0	0	0	0	0	0	0	0	0
R1B5C13	Urinary	2005	PRJEB39260	SAMEA7047352	GCA_903976795.1	B2	91	ST91		O39	H4	fimH21	1	1	0	0	0	0	0	0	0	0	0	0	0	0	0	0	0	0	0	0	0	0	0	0	0	0	0	0	0	0	0	0	0	0	0	0	0
R1B5C3	Urinary	2005	PRJEB39260	SAMEA7047354	GCA_903976775.1	B2	95	STc95	D	O45	H7	fimH54	1	1	0	0	0	0	0	0	0	0	0	0	0	0	0	0	0	0	0	0	0	0	0	0	0	0	0	0	0	0	0	0	0	0	0	0	0
R1B5C5	Digestive	2005	PRJEB39260	SAMEA7047355	GCA_903976805.1	cladeI	10921	ST10921		O_not_found	H1	fimH445	0	0	0	0	0	0	0	0	0	0	0	0	0	0	0	0	0	0	0	0	0	0	0	0	0	0	0	0	0	0	0	0	0	0	0	0	0
R1B5C6	Urinary	2005	PRJEB39260	SAMEA7047356	GCA_903976865.1	B2	73	STc73	E	O6	H1	fimH30	1	0	0	0	0	0	0	0	0	0	0	0	0	0	0	0	0	0	0	0	0	0	0	0	0	0	0	0	0	0	0	0	0	0	0	0	0
R1B5D10	Gynecologic	2005	PRJEB39260	SAMEA7047357	GCA_903976875.1	D	69	STc69	D	O17	H18	fimH27	1	0	0	0	0	0	0	0	0	0	0	0	0	0	1	0	0	0	0	0	0	0	0	0	0	0	0	0	0	0	0	0	0	0	1	0	0
R1B5D2	Urinary	2005	PRJEB39260	SAMEA7047358	GCA_903976845.1	B2	95	STc95	C	O2	H7	fimH27	1	1	0	0	0	0	0	0	0	0	0	0	0	0	0	0	0	0	0	0	0	0	0	0	0	0	0	0	0	0	0	0	0	0	0	0	0
R1B5D4	Urinary	2005	PRJEB39260	SAMEA7047359	GCA_903976855.1	B2	95	STc95	A	O2	H7	fimH41	1	0	0	0	0	0	0	0	0	0	0	0	0	0	0	0	0	0	0	0	0	0	0	0	0	0	0	0	0	0	0	0	0	0	0	0	0
R1B5D5	Urinary	2005	PRJEB39260	SAMEA7047360	GCA_903976905.1	B2	73	STc73	F	O6	H1	fimH12	1	0	0	0	0	0	0	0	0	0	0	0	0	0	0	0	0	0	0	0	0	0	0	0	0	0	0	0	0	0	0	0	0	0	0	0	0
R1B5D8	Urinary	2005	PRJEB39260	SAMEA7047361	GCA_903976895.1	B2	95	STc95	D	O1	H7	fimH30	1	1	0	0	0	0	0	0	0	0	0	0	0	0	0	0	0	0	0	0	0	0	0	0	0	0	0	0	0	0	0	0	0	0	0	0	0
R1B5E11	Digestive	2005	PRJEB39260	SAMEA7047362	GCA_903976885.1	B2	131	STc131	B	O25b	H4	fimH22	1	0	0	0	0	0	0	0	0	0	0	1	0	0	1	0	1	0	1	0	0	0	0	0	0	0	0	0	0	0	0	0	0	0	0	0	0
R1B5E13	Digestive	2005	PRJEB39260	SAMEA7047363	GCA_903976935.1	B1	101	ST101		O15	H10	fimH86	1	1	0	0	0	0	0	0	0	0	0	0	0	0	0	0	0	0	0	0	0	0	0	0	0	0	0	0	0	0	0	0	0	0	0	0	0
R1B5E3	unknown	2005	PRJEB39260	SAMEA7047364	GCA_903976925.1	D	449	ST449		O17	H18	fimH_not_found	1	0	0	0	0	0	1	0	0	0	0	0	0	0	0	0	0	0	0	0	0	0	0	0	0	0	0	0	0	0	0	0	0	0	0	0	0
R1B5E7	Urinary	2005	PRJEB39260	SAMEA7047365	GCA_903976915.1	B2	10922	STc14		O75	H5	fimH27	1	0	0	0	0	0	0	0	0	0	0	0	0	0	0	0	0	0	0	0	0	0	0	0	0	0	0	0	0	0	0	0	0	0	0	0	0
R1B5F10	Urinary	2005	PRJEB39260	SAMEA7047366	GCA_903976945.1	A	10	STc10	B	Onovel14	H19	fimH54	1	0	0	0	0	0	0	0	0	0	0	0	0	0	0	0	0	0	0	0	0	0	0	0	0	0	0	0	0	0	0	0	0	0	0	0	0
R1B5F11	Digestive	2005	PRJEB39260	SAMEA7047367	GCA_903976955.1	A	10915	STc10	A	O64	H11	fimH400	0	1	0	0	0	0	0	0	0	0	0	0	0	0	0	0	0	0	0	0	0	0	0	0	0	0	0	0	0	0	0	0	0	0	0	0	0
R1B5F12	unknown	2005	PRJEB39260	SAMEA7047368	GCA_903976965.1	D	1652	ST1652		O1	H1	fimH27	0	0	0	0	0	0	0	0	0	0	0	1	0	0	1	0	0	0	0	0	0	0	0	0	0	0	0	0	0	0	0	0	0	0	0	0	0
R1B5F2	Urinary	2005	PRJEB39260	SAMEA7047369	GCA_903976975.1	B2	73	STc73	E	O6	H1	fimH30	1	0	0	0	0	0	0	0	0	0	0	0	0	0	0	0	0	0	0	0	0	0	0	0	0	0	0	0	0	0	0	0	0	0	0	0	0
R1B5F3	Digestive	2005	PRJEB39260	SAMEA7047370	GCA_903976985.1	B2	141	STc141		O2	H6	fimH5	1	1	0	0	0	0	0	0	0	0	0	0	0	0	0	0	0	0	0	0	0	0	0	0	0	0	0	0	0	0	0	0	0	0	0	0	0
R1B5F5	Urinary	2005	PRJEB39260	SAMEA7047371	GCA_903976995.1	C	90	STc88		O8	H9	fimH142	0	1	0	0	0	0	0	0	0	0	0	0	0	0	0	0	0	0	0	0	0	0	0	0	0	0	0	0	0	0	0	0	0	0	0	0	0
R1B5F8	Urinary	2005	PRJEB39260	SAMEA7047372	GCA_903977005.1	B2	73	STc73	C	O6	H1	fimH10	1	0	0	0	0	0	0	0	0	0	0	1	0	0	1	0	1	0	0	0	0	0	0	0	0	0	0	0	0	0	0	0	0	0	0	0	0
R1B5F9	Digestive	2005	PRJEB39260	SAMEA7047373	GCA_903977055.1	A	10	STc10	C	O101	H9	fimH54	0	0	0	0	0	0	0	0	0	0	0	0	0	0	0	0	0	0	0	0	0	0	0	0	0	0	0	0	0	0	0	0	0	0	0	0	0
R1B5G13	Urinary	2005	PRJEB39260	SAMEA7047374	GCA_903977035.1	C	23	STc88		O9	H12	fimH35	1	1	0	0	0	0	0	0	0	0	0	0	0	0	0	0	0	0	0	0	0	0	0	0	0	0	0	0	0	0	0	0	0	0	0	0	0
R1B5G3	Urinary	2005	PRJEB39260	SAMEA7047375	GCA_903977075.1	D	69	STc69	D	O17	H18	fimH27	1	0	0	0	0	0	0	0	0	0	0	0	0	0	0	0	0	0	0	0	0	0	0	0	0	0	0	0	0	0	0	0	0	0	1	0	0
R1B5G6	Urinary	2005	PRJEB39260	SAMEA7047376	GCA_903977045.1	C	23	STc88		O104 O9	H9	fimH35	1	1	0	0	0	0	0	0	0	0	0	0	1	1	0	1	0	1	0	0	1	0	1	0	0	0	0	0	0	0	0	0	0	0	0	0	0
R1B5G7	Digestive	2005	PRJEB39260	SAMEA7047377	GCA_903977065.1	B2	131	STc131	B	O25b	H4	fimH22	1	0	0	0	0	0	0	0	0	0	0	1	0	0	1	0	1	0	1	0	0	0	0	0	0	0	0	0	0	0	0	0	0	0	0	0	0
R1B5G9	Urinary	2005	PRJEB39260	SAMEA7047378	GCA_903977025.1	B2	12	STc12		O4	H1	fimH106	1	0	0	0	0	0	0	0	0	0	0	0	0	0	0	0	0	0	0	0	0	0	0	0	0	0	0	0	0	0	0	0	0	0	0	0	0
R1B5H2	Urinary	2005	PRJEB39260	SAMEA7047379	GCA_903977015.1	B2	14	STc14		O18	H5	fimH27	1	0	0	0	0	0	0	0	0	0	0	0	0	0	0	0	0	0	0	0	0	0	0	0	0	0	0	0	0	0	0	0	0	0	0	0	0
R1B5H8	Urinary	2005	PRJEB39260	SAMEA7047380	GCA_903977085.1	B2	95	STc95	D	O1	H7	fimH30	1	1	0	0	0	0	0	0	0	0	0	0	0	0	0	0	0	0	0	0	0	0	0	0	0	0	0	0	0	0	0	0	0	0	0	0	0
R1B5H9	unknown	2005	PRJEB39260	SAMEA7047381	GCA_903977095.1	D	38	STc38		O86	H30	fimH5	0	0	0	0	0	0	0	0	0	0	0	0	0	0	0	0	0	0	0	0	0	0	0	0	0	0	0	0	0	0	0	0	0	0	0	0	0
R1B5I1	Urinary	2005	PRJEB39260	SAMEA7047382	GCA_903977105.1	D	393	STc393		O15	H1	fimH54	1	0	0	0	0	0	0	0	0	0	0	0	0	0	0	0	0	0	0	0	0	0	0	0	0	0	0	0	0	0	0	0	0	0	0	0	0
R1B5I3	Digestive	2005	PRJEB39260	SAMEA7047383	GCA_903977115.1	B1	336	ST336		O20	H16	fimH54	0	0	1	0	0	1	0	0	0	0	0	0	0	0	0	0	0	0	0	0	0	0	0	0	0	0	0	0	0	0	0	0	0	0	0	0	0
R1B5I4	Urinary	2005	PRJEB39260	SAMEA7047384	GCA_903977135.1	B2	131	STc131	B0	O25b	H4	fimH27	1	0	0	1	1	0	0	1	1	0	1	0	0	0	0	0	0	0	0	0	0	0	0	1	1	1	0	0	0	0	0	0	1	0	0	0	0
R1B5I5	Urinary	2005	PRJEB39260	SAMEA7047385	GCA_903977125.1	B2	127	STc127		O6	H31	fimH2	1	0	0	0	0	0	0	0	0	0	0	0	0	0	0	0	0	0	0	0	0	0	0	0	0	0	0	0	0	0	0	0	0	0	0	0	0
R1B5I6	Urinary	2005	PRJEB39260	SAMEA7047386	GCA_903977185.1	B2	73	STc73	F	O6	H1	fimH10	1	0	0	0	0	0	0	0	0	0	0	0	0	0	0	0	0	0	0	0	0	0	0	0	0	0	0	0	0	0	0	0	0	0	0	0	0
R1B5J10	Digestive	2005	PRJEB39260	SAMEA7047387	GCA_903977195.1	A	206	ST206		O162	H29	fimH23	0	1	0	0	0	0	0	0	0	0	0	0	0	0	0	0	0	0	0	0	0	0	0	0	0	0	0	0	0	0	0	0	0	0	0	0	0
R1B5J11	Urinary	2005	PRJEB39260	SAMEA7047388	GCA_903977165.1	C	88	STc88		O8	H19	fimH27	1	0	0	0	0	0	0	0	0	0	0	0	1	1	0	1	0	1	0	0	1	0	0	0	0	0	0	0	0	0	0	0	0	0	0	0	0
R1B5J2	unknown	2005	PRJEB39260	SAMEA7047389	GCA_903977205.1	B1	155	STc58		O64	H20	fimH_not_found	1	0	0	0	0	0	0	0	0	0	0	0	0	0	0	0	0	0	0	0	0	0	0	0	0	0	0	0	0	0	0	0	0	0	0	0	0
R1B5J3	Urinary	2005	PRJEB39260	SAMEA7047390	GCA_903977155.1	B2	14	STc14		O18	H5	fimH27	1	0	0	0	0	0	0	0	0	0	0	0	0	0	0	0	0	0	0	0	0	0	0	0	0	0	0	0	0	0	0	0	0	0	0	0	0
R1B5J7	Urinary	2005	PRJEB39260	SAMEA7047391	GCA_903977215.1	B2	12	STc12		O18	H5	fimH106	1	0	0	0	0	0	0	0	0	0	0	0	0	0	0	0	0	0	0	0	0	0	0	0	0	0	0	0	0	0	0	0	0	0	0	0	0
R1B6A1	Digestive	2005	PRJEB39260	SAMEA7047395	GCA_903977175.1	E	1508	ST1508		O172	H45	fimH27	1	0	0	0	0	0	0	0	0	0	0	0	0	0	0	0	0	0	0	0	0	0	0	0	0	0	0	0	0	0	0	0	0	0	0	0	0
R1B6A11	Digestive	2005	PRJEB39260	SAMEA7047392	GCA_903977145.1	A	10	STc10	C	O101	H9	fimH54	0	0	0	0	0	0	0	0	0	0	0	0	0	0	0	0	0	0	0	0	0	0	0	0	0	0	0	0	0	0	0	0	0	0	0	0	0
R1B6A15	Urinary	2005	PRJEB39260	SAMEA7047393	GCA_903977265.1	B2	14	STc14		O18	H5	fimH27	1	0	0	0	0	0	0	0	0	0	0	0	0	0	0	0	0	0	0	0	0	0	0	0	0	0	0	0	0	0	0	0	0	0	0	0	0
R1B6A19	Digestive	2005	PRJEB39260	SAMEA7047394	GCA_903977305.1	B2	12	STc12		O4	H5	fimH204	1	0	0	0	0	0	0	0	0	0	0	0	0	0	0	0	0	1	0	0	1	0	0	0	0	0	0	0	0	0	0	0	0	0	0	0	0
R1B6A2	Digestive	2005	PRJEB39260	SAMEA7047396	GCA_903977315.1	B2	73	STc73	F	O6	H1	fimH10	1	0	0	0	0	0	0	0	0	0	0	0	0	0	0	0	0	0	0	0	0	0	0	0	0	0	0	0	0	0	0	0	0	0	0	0	0
R1B6A3	unknown	2005	PRJEB39260	SAMEA7047397	GCA_903977255.1	B2	73	STc73	E	O6	H1	fimH30	1	0	0	0	0	0	0	0	0	0	0	0	0	0	0	0	0	0	0	0	0	0	0	0	0	0	0	0	0	0	0	0	0	0	0	0	0
R1B6A6	Urinary	2005	PRJEB39260	SAMEA7047398	GCA_903977285.1	D	10920	STc393		O15	H1	fimH54	1	0	0	0	0	0	0	0	0	0	0	0	0	0	0	0	0	0	0	0	0	0	0	0	0	0	0	0	0	0	0	0	0	0	0	0	0
R1B6A7	Digestive	2005	PRJEB39260	SAMEA7047399	GCA_903977245.1	A	607	STc607		O10	H12	fimH305	0	0	0	0	0	0	0	0	0	0	0	0	0	0	0	0	0	0	0	0	0	0	0	0	0	0	0	0	0	0	0	0	0	0	0	0	0
R1B6A8	Urinary	2005	PRJEB39260	SAMEA7047400	GCA_903977235.1	B2	127	STc127		O6	H31	fimH2	1	0	0	0	0	0	0	0	0	0	0	0	0	0	0	0	0	0	0	0	0	0	0	0	0	0	0	0	0	0	0	0	0	0	0	0	0
R1B6A9	Digestive	2005	PRJEB39260	SAMEA7047401	GCA_903977295.1	B1	1720	ST1720		O29	H10	fimH25	1	0	0	0	0	0	0	0	0	0	0	0	0	0	0	0	0	0	0	0	0	0	0	0	0	0	0	0	0	0	0	0	0	0	0	0	0
R1B6B1	Urinary	2005	PRJEB39260	SAMEA7047408	GCA_903977225.1	B2	14	STc14		O75	H5	fimH27	1	0	0	0	0	0	0	0	0	0	0	0	0	0	0	0	0	0	0	0	0	0	0	0	0	0	0	0	0	0	0	0	0	0	0	0	0
R1B6B10	Urinary	2005	PRJEB39260	SAMEA7047402	GCA_903977275.1	F	62	ST62		O7	H45	fimH44	1	0	0	0	0	0	0	0	0	0	0	0	0	0	0	0	0	0	0	0	0	0	0	0	0	0	0	0	0	0	0	0	0	0	0	0	0
R1B6B11	unknown	2005	PRJEB39260	SAMEA7047403	GCA_903977325.1	C	23	STc88		O78	H4	fimH35	1	1	0	0	0	0	0	0	0	0	0	0	0	0	0	0	0	0	0	0	0	0	0	0	0	0	0	0	0	0	0	0	0	0	0	0	0
R1B6B12	Urinary	2005	PRJEB39260	SAMEA7047404	GCA_903977335.1	B2	73	STc73	E	O6	H1	fimH30	1	0	0	0	0	0	0	0	0	0	0	0	0	0	0	0	0	0	0	0	0	0	0	0	0	0	0	0	0	0	0	0	0	0	0	0	0
R1B6B13	Urinary	2005	PRJEB39260	SAMEA7047405	GCA_903977345.1	D	69	STc69	C	O17	H18	fimH27	1	0	0	0	0	0	0	0	0	0	0	0	0	0	0	0	0	0	0	0	0	0	0	0	0	0	0	0	0	0	0	0	0	0	1	0	0
R1B6B14	Urinary	2005	PRJEB39260	SAMEA7047406	GCA_903977355.1	B1	129	ST129		O104	H7	fimH33	1	0	0	0	0	0	0	0	0	0	0	0	0	0	0	0	0	0	0	0	0	0	0	0	0	0	0	0	0	0	0	0	0	0	0	0	0
R1B6B16	unknown	2005	PRJEB39260	SAMEA7047407	GCA_903977375.1	A	10	STc10	C	O101	H9	fimH54	0	0	0	0	0	0	0	0	0	0	0	0	0	0	0	0	0	0	0	0	0	0	0	0	0	0	0	0	0	0	0	0	0	0	0	0	0
R1B6B2	unknown	2005	PRJEB39260	SAMEA7047409	GCA_903977365.1	A	10	STc10	C	O101	H10	fimH_not_found	0	1	0	0	0	0	0	0	0	0	0	0	0	0	0	0	0	0	0	0	0	0	0	0	0	0	0	0	0	0	0	0	0	0	0	0	0
R1B6B3	unknown	2005	PRJEB39260	SAMEA7047410	GCA_903977385.1	D	106	STc69	B	O17	H18	fimH47	1	1	0	0	0	0	0	0	0	0	0	0	0	0	0	0	0	0	0	0	0	0	0	0	0	0	0	0	0	0	0	0	0	0	1	0	0
R1B6B4	Urinary	2005	PRJEB39260	SAMEA7047411	GCA_903977395.1	B2	12	STc12		O4	H5	fimH27	1	0	0	0	0	0	0	0	0	0	0	0	0	0	0	0	0	0	0	0	0	0	0	0	0	0	0	0	0	0	0	0	0	0	0	0	0
R1B6B5	Urinary	2005	PRJEB39260	SAMEA7047412	GCA_903977435.1	B2	131	STc131	C2	O25b	H4	fimH30	1	0	0	0	0	0	0	0	0	0	0	1	0	0	1	0	1	0	0	0	0	0	0	0	0	0	0	0	0	0	0	0	0	0	0	0	0
R1B6B6	Urinary	2005	PRJEB39260	SAMEA7047413	GCA_903977485.1	B2	95	STc95	D	O45	H7	fimH54	0	1	0	0	0	0	0	0	0	0	0	0	0	0	0	0	0	0	0	0	0	0	0	0	0	0	0	0	0	0	0	0	0	0	0	0	0
R1B6B7	Multiple	2005	PRJEB39260	SAMEA7047414	GCA_903977495.1	B2	12	STc12		O4	H5	fimH223	0	0	0	0	0	0	0	0	0	0	0	0	0	0	0	0	0	0	0	0	0	0	0	0	0	0	0	0	0	0	0	0	0	0	0	0	0
R1B6C14	Urinary	2005	PRJEB39260	SAMEA7047415	GCA_903977515.1	B2	14	STc14		O18	H5	fimH27	1	0	0	0	0	0	0	0	0	0	0	0	0	0	0	0	0	0	0	0	0	0	0	0	0	0	0	0	0	0	0	0	0	0	0	0	0
R1B6C15	Urinary	2005	PRJEB39260	SAMEA7047416	GCA_903977415.1	B2	421	STc95	D	O1	H7	fimH54	1	0	0	0	0	0	0	0	0	0	0	0	0	0	0	0	0	0	0	0	0	0	0	0	0	0	0	0	0	0	0	0	0	0	0	0	0
R1B6C17	Digestive	2005	PRJEB39260	SAMEA7047417	GCA_903977465.1	B1	906	ST906		O150	H8	fimH86	0	0	0	0	0	0	0	0	0	0	0	0	0	0	0	0	0	0	0	0	0	0	0	0	0	0	0	0	0	0	0	0	0	0	0	0	0
R1B6C18	Digestive	2005	PRJEB39260	SAMEA7047419	GCA_903977445.1	C	88	STc88		O104	H10	fimH511	1	1	0	0	0	0	0	0	0	0	0	0	1	1	0	1	0	1	0	0	1	0	1	0	0	0	0	0	0	0	0	0	0	0	0	0	0
R1B6C19	Urinary	2005	PRJEB39260	SAMEA7047420	GCA_903977405.1	B2	421	STc95	D	O1	H7	fimH92	1	0	0	0	0	0	0	0	0	0	0	0	0	0	0	0	0	0	0	0	0	0	0	0	0	0	0	0	0	0	0	0	0	0	0	0	0
R1B6C2	Digestive	2005	PRJEB39260	SAMEA7047421	GCA_903977505.1	A	48	STc10	A	O86	H11	fimH54	0	0	0	0	0	0	0	0	0	0	0	0	1	1	0	1	0	1	0	0	1	0	1	0	0	0	0	0	0	0	0	0	0	0	0	0	0
R1B6C3	Urinary	2005	PRJEB39260	SAMEA7047422	GCA_903977425.1	B2	73	STc73	C	O6	H1	fimH10	1	0	0	0	0	0	0	0	0	0	0	0	0	0	0	0	0	0	0	0	0	0	0	0	0	0	0	0	0	0	0	0	0	0	0	0	0
R1B6C8	Urinary	2005	PRJEB39260	SAMEA7047423	GCA_903977475.1	B2	73	STc73	B	O25	H1	fimH12	1	0	0	0	0	0	0	0	0	0	0	0	0	0	0	0	0	0	0	0	0	0	0	0	0	0	0	0	0	0	0	0	0	0	0	0	0
R1B6C9	Urinary	2005	PRJEB39260	SAMEA7047424	GCA_903977455.1	B2	73	STc73	F	O6	H1	fimH10	1	0	0	0	0	0	0	0	0	0	0	0	0	0	0	0	0	0	0	0	0	0	0	0	0	0	0	0	0	0	0	0	0	0	0	0	0
R1B6D1	Digestive	2005	PRJEB39260	SAMEA7047430	GCA_903977525.1	A	10	STc10	B	Onovel1	H4	fimH137	0	0	0	0	0	0	0	0	0	0	0	0	0	0	0	0	0	0	0	0	0	0	0	0	0	0	0	0	0	0	0	0	0	0	0	0	0
R1B6D10	Urinary	2005	PRJEB39260	SAMEA7047425	GCA_903977555.1	A	10	STc10	B	O8	H30	fimH54	0	0	0	0	0	0	0	0	0	0	0	0	1	1	0	1	0	1	0	0	1	0	1	0	0	0	0	0	0	0	0	0	0	0	0	0	0
R1B6D11	Urinary	2005	PRJEB39260	SAMEA7047426	GCA_903977545.1	B2	73	STc73	D	O2	H1	fimH10	0	0	0	0	0	0	0	0	0	0	0	0	0	0	0	0	0	0	0	0	0	0	0	0	0	0	0	0	0	0	0	0	0	0	0	0	0
R1B6D12	Digestive	2005	PRJEB39260	SAMEA7047427	GCA_903977535.1	C	88	STc88		O32	H9	fimH39	1	1	0	0	0	0	0	0	0	0	0	0	0	0	0	0	0	0	0	0	0	0	0	0	0	0	0	0	0	0	0	0	0	0	0	0	0
R1B6D13	Digestive	2005	PRJEB39260	SAMEA7047428	GCA_903977565.1	B2	355	ST355		O120	H5	fimH154	1	0	0	0	0	0	0	0	0	0	0	0	0	0	0	0	0	0	0	0	0	0	0	0	0	0	0	0	0	0	0	0	0	0	0	0	0
R1B6D16	Urinary	2005	PRJEB39260	SAMEA7047429	GCA_903977575.1	B2	95	STc95	D	O45	H7	fimH54	0	1	0	0	0	0	0	0	0	0	0	0	0	0	0	0	0	0	0	0	0	0	0	0	0	0	0	0	0	0	0	0	0	0	0	0	0
R1B6D5	Digestive	2005	PRJEB39260	SAMEA7047431	GCA_903977595.1	B1	453	STc453		O23	H16	fimH31	0	1	0	0	0	0	0	0	0	0	0	0	0	0	0	0	0	0	0	0	0	0	0	0	0	0	0	0	0	0	0	0	0	0	0	0	0
R1B6D6	Digestive	2005	PRJEB39260	SAMEA7047432	GCA_903977585.1	B2	14	STc14		O18	H5	fimH27	1	0	0	0	0	0	0	0	0	0	0	0	0	0	0	0	0	0	0	0	0	0	0	0	0	0	0	0	0	0	0	0	0	0	0	0	0
R1B6E1	Urinary	2005	PRJEB39260	SAMEA7047437	GCA_903977605.1	B2	10918	STc12		O21	H5	fimH_not_found	1	0	0	0	0	0	0	0	0	0	0	0	0	0	1	0	0	0	0	0	0	0	0	0	0	0	0	0	0	0	0	0	0	0	0	0	0
R1B6E14	Digestive	2005	PRJEB39260	SAMEA7047433	GCA_903977625.1	D	6106	STc362		O7	H6	fimH96	0	0	0	0	0	0	0	0	0	0	0	0	0	0	0	0	0	0	0	0	0	0	0	0	0	0	0	0	0	0	0	0	0	0	0	0	0
R1B6E15	Digestive	2005	PRJEB39260	SAMEA7047434	GCA_903977615.1	D	69	STc69	A	O17	H18	fimH27	1	0	0	0	0	0	0	0	0	0	0	0	0	0	0	0	0	0	0	0	0	0	0	0	0	0	0	0	0	0	0	0	0	0	1	0	0
R1B6E17	Urinary	2005	PRJEB39260	SAMEA7047435	GCA_903977635.1	A	10	STc10	B	O12	H4	fimH27	0	0	0	0	0	0	0	0	0	0	0	0	0	0	1	0	0	0	0	0	0	0	0	0	0	0	0	0	0	0	0	0	0	0	0	0	0
R1B6E19	unknown	2005	PRJEB39260	SAMEA7047436	GCA_903977685.1	B2	131	STc131	C2	O25b	H4	fimH30	1	1	0	0	0	0	0	0	0	0	0	0	0	0	0	0	0	0	0	0	0	0	0	0	0	0	0	0	0	0	0	0	0	0	0	0	0
R1B6E2	Urinary	2005	PRJEB39260	SAMEA7047438	GCA_903977645.1	B2	12	STc12		O4	H1	fimH41	1	0	0	0	0	0	0	0	0	0	0	0	0	0	0	0	0	0	0	0	0	0	0	0	0	0	0	0	0	0	0	0	0	0	0	0	0
R1B6E3	Urinary	2005	PRJEB39260	SAMEA7047439	GCA_903977665.1	B2	73	STc73	F	O18	H1	fimH10	1	0	0	0	0	0	0	0	0	0	0	0	0	0	0	0	0	0	0	0	0	0	0	0	0	0	0	0	0	0	0	0	0	0	0	0	0
R1B6E6	Urinary	2005	PRJEB39260	SAMEA7047440	GCA_903977675.1	A	10	STc10	C	O101	H9	fimH54	0	0	0	0	0	0	0	0	0	0	0	0	1	1	0	1	0	1	0	0	1	0	1	0	0	0	0	0	0	0	0	0	0	0	0	0	0
R1B6E7	Digestive	2005	PRJEB39260	SAMEA7047441	GCA_903977655.1	B2	141	STc141		O2	H6	fimH5	0	0	0	0	0	0	0	0	0	0	0	0	0	0	0	0	0	0	0	0	0	0	0	0	0	0	0	0	0	0	0	0	0	0	0	0	0
R1B6E8	Urinary	2005	PRJEB39260	SAMEA7047442	GCA_903977705.1	B2	73	STc73	F	O6	H1	fimH9	1	0	0	0	0	0	0	0	0	0	0	0	0	0	0	0	0	0	0	0	0	0	0	0	0	0	0	0	0	0	0	0	0	0	0	0	0
R1B6E9	Urinary	2005	PRJEB39260	SAMEA7047443	GCA_903977735.1	D	69	STc69	D	O17	H18	fimH27	1	0	0	0	0	0	0	0	0	0	0	0	0	0	0	0	0	0	0	0	0	0	0	0	0	0	0	0	0	0	0	0	0	0	1	0	0
R1B6F10	Digestive	2005	PRJEB39260	SAMEA7047444	GCA_903977745.1	D	69	STc69	A	O17	H18	fimH27	1	1	0	0	0	0	0	0	0	0	0	0	0	0	0	0	0	0	0	0	0	0	0	0	0	0	0	0	0	0	0	0	0	0	1	0	0
R1B6F11	Digestive	2005	PRJEB39260	SAMEA7047445	GCA_903977725.1	A	1263	STc10	C	O101	H10	fimH54	0	0	0	0	0	0	0	0	0	0	0	0	0	0	0	0	0	0	0	0	0	0	0	0	0	0	0	0	0	0	0	0	0	0	0	0	0
R1B6F12	Urinary	2005	PRJEB39260	SAMEA7047446	GCA_903977755.1	B1	1800	ST1800		O82	H21	fimH31	1	0	0	0	0	0	0	0	0	0	0	0	0	0	0	0	0	0	0	0	0	0	0	0	0	0	0	0	0	0	0	0	0	0	0	0	0
R1B6F13	Urinary	2005	PRJEB39260	SAMEA7047447	GCA_903977695.1	C	23	STc88		O78	H4	fimH35	1	1	0	0	0	0	0	0	0	0	0	0	1	1	0	1	0	1	0	0	1	0	1	0	0	0	0	0	0	0	0	0	0	0	0	0	0
R1B6F14	Pulmonary	2005	PRJEB39260	SAMEA7047448	GCA_903977715.1	D	69	STc69	C	O17	H18	fimH27	1	0	0	0	0	0	0	0	0	0	0	0	0	0	0	0	0	0	0	0	0	0	0	0	0	0	0	0	0	0	0	0	0	0	1	0	0
R1B6F16	Urinary	2005	PRJEB39260	SAMEA7047449	GCA_903977775.1	B2	12	STc12		O4	H1	fimH106	1	0	0	0	0	0	0	0	0	0	0	0	0	0	0	0	0	0	0	0	0	0	0	0	0	0	0	0	0	0	0	0	0	0	0	0	0
R1B6F18	Urinary	2005	PRJEB39260	SAMEA7047450	GCA_903977765.1	D	130	ST130		O17	H18	fimH47	1	0	0	0	0	0	0	0	0	0	0	0	0	0	0	0	0	0	0	0	0	0	0	0	0	0	0	0	0	0	0	0	0	0	0	0	0
R1B6F19	Urinary	2005	PRJEB39260	SAMEA7047451	GCA_903977795.1	B2	95	STc95	D	O1	H7	fimH30	0	1	0	0	0	0	0	0	0	0	0	0	0	0	0	0	0	0	0	0	0	0	0	0	0	0	0	0	0	0	0	0	0	0	0	0	0
R1B6F4	unknown	2005	PRJEB39260	SAMEA7047452	GCA_903977835.1	C	783	ST783		O21	H9	fimH39	1	0	0	0	0	0	0	0	0	0	0	0	0	0	0	0	0	0	0	0	0	0	0	0	0	0	0	0	0	0	0	0	0	0	0	0	0
R1B6F5	Urinary	2005	PRJEB39260	SAMEA7047453	GCA_903977845.1	B2	95	STc95	D	O1	H7	fimH30	0	0	0	0	0	0	0	0	0	0	0	0	0	0	0	0	0	0	0	0	0	0	0	0	0	0	0	0	0	0	0	0	0	0	0	0	0
R1B6F7	Digestive	2005	PRJEB39260	SAMEA7047454	GCA_903977805.1	A	10	STc10	C	O101	H9	fimH54	0	0	0	0	0	0	0	0	0	0	0	0	1	1	0	1	0	1	0	0	1	0	1	0	0	0	0	0	0	0	0	0	0	0	0	0	0
R1B6G11	Urinary	2005	PRJEB39260	SAMEA7047455	GCA_903977815.1	B1	453	STc453		O23	H16	fimH31	0	1	0	0	0	0	0	0	0	0	0	0	0	0	0	0	0	0	0	0	0	0	0	0	0	0	0	0	0	0	0	0	0	0	0	0	0
R1B6G14	Multiple	2005	PRJEB39260	SAMEA7047456	GCA_903977825.1	B1	7394	ST7394		O8	H7	fimH38	0	0	0	0	0	0	0	0	0	0	0	0	0	0	0	0	0	0	0	0	0	0	0	0	0	0	0	0	0	0	0	0	0	0	0	0	0
R1B6G16	Digestive	2005	PRJEB39260	SAMEA7047457	GCA_903977785.1	B1	1126	STc58		O8	H25	fimH32	1	1	0	0	0	0	0	0	0	0	0	0	0	0	0	0	0	0	0	0	0	0	0	0	0	0	0	0	0	0	0	0	0	0	0	0	0
R1B6G2	Urinary	2005	PRJEB39260	SAMEA7047458	GCA_903977855.1	B2	95	STc95	E	O2	H4	fimH27	1	1	0	0	0	0	0	0	0	0	0	0	0	0	0	0	0	0	0	0	0	0	0	0	0	0	0	0	0	0	0	0	0	0	0	0	0
R1B6G3	unknown	2005	PRJEB39260	SAMEA7047459	GCA_903977865.1	B2	390	STc95	B	O18	H7	fimH15	0	1	0	0	0	0	0	0	0	0	0	0	0	0	0	0	0	0	0	0	0	0	0	0	0	0	0	0	0	0	0	0	0	0	0	0	0
R1B6G4	Urinary	2005	PRJEB39260	SAMEA7047460	GCA_903977875.1	D	1335	STc362		O7	H6	fimH96	1	1	0	0	0	0	0	0	0	0	0	0	0	0	0	0	0	0	0	0	0	0	0	0	0	0	0	0	0	0	0	0	0	0	0	0	0
R1B6G6	Urinary	2005	PRJEB39260	SAMEA7047461	CAJDIS010000000	B2	73	STc73	F	O6	H1	fimH10	1	0	0	0	0	0	0	0	0	0	0	0	0	0	0	0	0	0	0	0	0	0	0	0	0	0	0	0	0	0	0	0	0	0	0	0	0
R1B6G7	Pulmonary	2005	PRJEB39260	SAMEA7047462	GCA_903977935.1	A	10	STc10	B	O40	H32	fimH54	1	0	0	0	0	0	0	0	0	0	0	0	0	0	0	0	0	0	0	0	0	0	0	0	0	0	0	0	0	0	0	0	0	0	0	0	0
R1B6G8	Digestive	2005	PRJEB39260	SAMEA7047463	GCA_903977905.1	B2	73	STc73	E	O6	H1	fimH30	1	0	0	0	0	0	0	0	0	0	0	0	0	0	0	0	0	0	0	0	0	0	0	0	0	0	0	0	0	0	0	0	0	0	0	0	0
R1B6G9	Surgery	2005	PRJEB39260	SAMEA7047464	GCA_903977895.1	F	62	ST62		O7	H45	fimH44	1	0	0	0	0	0	0	0	0	0	0	0	0	0	0	0	0	0	0	0	0	0	0	0	0	0	0	0	0	0	0	0	0	0	0	0	0
R1B6H1	Pulmonary	2005	PRJEB39260	SAMEA7047471	GCA_903977925.1	F	62	ST62		O7	H45	fimH44	1	0	0	0	0	0	0	0	0	0	0	0	0	0	0	0	0	0	0	0	0	0	0	0	0	0	0	0	0	0	0	0	0	0	0	0	0
R1B6H12	unknown	2005	PRJEB39260	SAMEA7047465	GCA_903977915.1	B2	73	STc73	E	O6	H1	fimH30	1	0	0	0	0	0	0	0	0	0	0	0	0	0	0	0	0	0	0	0	0	0	0	0	0	0	0	0	0	0	0	0	0	0	0	0	0
R1B6H13	Urinary	2005	PRJEB39260	SAMEA7047466	GCA_903977955.1	B2	95	STc95	A	O2	H7	fimH41	1	0	0	0	0	0	0	0	0	0	0	0	0	0	0	0	0	0	0	0	0	0	0	0	0	0	0	0	0	0	0	0	0	0	0	0	0
R1B6H15	Pulmonary	2005	PRJEB39260	SAMEA7047467	GCA_903977945.1	B1	10919	ST10919		O_not_found	H8	fimH35	0	0	0	0	0	0	0	0	0	0	0	0	0	0	0	0	0	0	0	0	0	0	0	0	0	0	0	0	0	0	0	0	0	0	0	0	0
R1B6H16	Urinary	2005	PRJEB39260	SAMEA7047468	GCA_903977975.1	D	69	STc69	D	O17	H18	fimH27	1	0	0	0	0	0	0	0	0	0	0	0	0	0	0	0	0	0	0	0	0	0	0	0	0	0	0	0	0	0	0	0	0	0	1	0	0
R1B6H18	Digestive	2005	PRJEB39260	SAMEA7047469	GCA_903977965.1	A	617	STc10	C	O101	H9	fimH_not_found	0	0	0	0	0	0	0	0	0	0	0	0	0	0	0	0	0	0	0	0	0	0	0	0	0	0	0	0	0	0	0	0	0	0	0	0	0
R1B6H19	Urinary	2005	PRJEB39260	SAMEA7047470	GCA_903978015.1	B2	12	STc12		O4	H5	fimH204	1	0	0	0	0	0	0	0	0	0	0	0	0	0	0	0	0	0	0	0	0	0	0	0	0	0	0	0	0	0	0	0	0	0	0	0	0
R1B6H7	Urinary	2005	PRJEB39260	SAMEA7047472	GCA_903978005.1	D	106	STc69	B	O17	H18	fimH47	1	1	0	0	0	0	0	0	0	0	0	0	0	0	0	0	0	0	0	0	0	0	0	0	0	0	0	0	0	0	0	0	0	0	1	0	0
R1B6H8	Digestive	2005	PRJEB39260	SAMEA7047473	GCA_903977985.1	B2	73	STc73	B	O22	H1	fimH9	1	0	0	0	0	0	0	0	0	0	0	0	0	0	0	0	0	0	0	0	0	0	0	0	0	0	0	0	0	0	0	0	0	0	0	0	0
R1B6I1	Urinary	2005	PRJEB39260	SAMEA7047477	GCA_903977995.1	C	88	STc88		O8	H19	fimH27	1	0	0	0	0	0	0	0	0	0	0	0	1	1	0	1	0	1	0	0	1	0	0	0	0	0	0	0	0	0	0	0	0	0	0	0	0
R1B6I11	unknown	2005	PRJEB39260	SAMEA7047474	GCA_903978035.1	B1	58	STc58		O8	H25	fimH32	1	1	0	0	0	0	0	0	0	0	0	0	1	1	0	0	0	0	0	0	0	0	1	0	0	0	0	0	0	0	0	0	0	0	0	0	0
R1B6I14	Urinary	2005	PRJEB39260	SAMEA7047475	GCA_903978025.1	D	69	STc69	C	O17	H18	fimH27	1	0	0	0	0	0	0	0	0	0	0	0	0	0	0	0	0	0	0	0	0	0	0	0	0	0	0	0	0	0	0	0	0	0	1	0	0
R1B6I15	Digestive	2005	PRJEB39260	SAMEA7047476	GCA_903978055.1	B1	58	STc58		O8	H25	fimH27	1	1	0	0	0	0	0	0	0	0	0	0	0	0	0	0	0	0	0	0	0	0	0	0	0	0	0	0	0	0	0	0	0	0	0	0	0
R1B6I2	Urinary	2005	PRJEB39260	SAMEA7047478	GCA_903978065.1	D	69	STc69	D	O11	H18	fimH27	1	0	0	0	0	0	0	0	0	0	0	0	0	0	0	0	0	0	0	0	0	0	0	0	0	0	0	0	0	0	0	0	0	0	1	0	0
R1B6I3	Urinary	2005	PRJEB39260	SAMEA7047479	GCA_903978075.1	B2	95	STc95	D	O1	H7	fimH30	0	1	0	0	0	0	0	0	0	0	0	0	0	0	0	0	0	0	0	0	0	0	0	0	0	0	0	0	0	0	0	0	0	0	0	0	0
R1B6I5	unknown	2005	PRJEB39260	SAMEA7047480	GCA_903978045.1	A	10	STc10	B	O29	H10	fimH419	0	0	0	0	0	0	0	0	0	0	0	0	0	0	0	0	0	0	0	0	0	0	0	0	0	0	0	0	0	0	0	0	0	0	0	0	0
R1B6I6	Urinary	2005	PRJEB39260	SAMEA7047481	GCA_903978085.1	D	69	STc69	D	O17	H18	fimH27	1	0	0	0	0	0	0	0	0	0	0	0	0	0	0	0	0	0	0	0	0	0	0	0	0	0	0	0	0	0	0	0	0	0	1	0	0
R1B6J10	Digestive	2005	PRJEB39260	SAMEA7047482	GCA_903978095.1	D	10911	STc38		O7	H15	fimH54	0	0	0	0	0	0	0	0	0	0	0	0	0	0	0	0	0	0	0	0	0	0	0	0	0	0	0	0	0	0	0	0	0	0	0	0	0
R1B6J11	Digestive	2005	PRJEB39260	SAMEA7047483	GCA_903978115.1	D	68	ST68		O153	H6	fimH49	0	0	0	0	0	0	0	0	0	0	0	0	0	0	0	0	0	0	0	0	0	0	0	0	0	0	0	0	0	0	0	0	0	0	0	0	0
R1B6J12	unknown	2005	PRJEB39260	SAMEA7047484	GCA_903978105.1	B2	131	STc131	A	O16	H5	fimH41	1	0	0	0	0	0	0	0	0	0	0	0	0	0	1	0	0	0	0	0	0	0	0	0	0	0	0	0	0	0	0	0	0	0	0	0	0
R1B6J13	Digestive	2005	PRJEB39260	SAMEA7047485	GCA_903978155.1	B2	73	STc73	F	O6	H1	fimH9	1	0	0	0	0	0	0	0	0	0	0	0	0	0	0	0	0	0	0	0	0	0	0	0	0	0	0	0	0	0	0	0	0	0	0	0	0
R1B6J15	Urinary	2005	PRJEB39260	SAMEA7047486	GCA_903978125.1	B2	12	STc12		O4	H1	fimH106	1	0	0	0	0	0	0	0	0	0	0	0	0	0	0	0	0	0	0	0	0	0	0	0	0	0	0	0	0	0	0	0	0	0	0	0	0
R1B6J16	Urinary	2005	PRJEB39260	SAMEA7047487	GCA_903978135.1	B2	550	STc14		O75	H5	fimH327	1	0	0	0	0	0	0	0	0	0	0	0	0	0	0	0	0	0	0	0	0	1	0	0	0	0	0	0	0	0	0	0	0	0	0	0	0
R1B6J4	Urinary	2005	PRJEB39260	SAMEA7047488	GCA_903978145.1	C	88	STc88		O9	H17	fimH39	1	1	0	0	0	0	0	0	0	0	0	0	1	1	0	1	0	1	0	0	1	0	0	0	0	0	0	0	0	0	0	0	0	0	0	0	0
R1B6J8	Pulmonary	2005	PRJEB39260	SAMEA7047489	GCA_903978165.1	B2	12	STc12		O4	H1	fimH106	1	0	0	0	0	0	0	0	0	0	0	0	0	0	0	0	0	0	0	0	0	0	0	0	0	0	0	0	0	0	0	0	0	0	0	0	0
R1B6J9	Digestive	2005	PRJEB39260	SAMEA7047490	GCA_903978175.1	B2	73	STc73	F	O6	H1	fimH10	1	0	0	0	0	0	0	0	0	0	0	0	0	0	0	0	0	0	0	0	0	0	0	0	0	0	0	0	0	0	0	0	0	0	0	0	0
*Subgroups are defined according to the litterature for Stc131 and Stc95. For STc10 STc69 and STc73 subgroups are defined using fastbaps.
[truncated: 526 more columns]
