# Supplementary material for: Phylogroup stability contrasts with high within sequence type complex dynamics of Escherichia coli bloodstream infection isolates over a 12-year period
Source: Genome Med. 2021 May 5;13:77. doi: 10.1186/s13073-021-00892-0 (PMC8097792; doi:10.1186/s13073-021-00892-0)
Supplement: Supplementary file 4 — Additional file 4: Table S3. Phylogroup distribution among 2005 and 2016-7 collections, overall and according to urinary and digestive portal of entry. [file 13073_2021_892_MOESM4_ESM.xlsx]

## Sheet: Sheet3
Table S3. Phylogroup distribution among 2005 and 2016-7 collections, overall and according to urinary and digestive portal of entry
	All strains				Urinary source				Digestive source
Phylogroups	2005 (%)	2016-7 (%)	P-value*		2005 (%)	2016-7 (%)	P-value*		2005 (%)	2016-7 (%)	P-value*
A	43 (11.72)	53 (9.72)	1		11 (5.31)	15 (5.7)	1		22 (28.57)	30 (14.71)	0.417212
B1	28 (7.63)	70 (12.84)	0.110677		8 (3.86)	20 (7.6)	0.558758		10 (12.99)	39 (19.12)	0.786884
B2	188 (51.23)	279 (51.19)	1		130 (62.8)	160 (60.84)	1		26 (33.77)	82 (40.2)	0.786884
C	27 (7.36)	24 (4.4)	0.345739		15 (7.25)	12 (4.56)	0.959088		3 (3.9)	9 (4.41)	1
D	57 (15.53)	87 (15.96)	1		38 (18.36)	44 (16.73)	1		8 (10.39)	31 (15.2)	0.786884
E	4 (1.09)	4 (0.73)	1		1 (0.48)	2 (0.76)	1		1 (1.3)	0 (0)	0.786884
F	12 (3.27)	19 (3.49)	1		2 (0.97)	9 (3.42)	0.558758		4 (5.19)	6 (2.94)	0.786884
G	6 (1.63)	6 (1.1)	1		1 (0.48)	1 (0.38)	1		2 (2.6)	5 (2.45)	1
Clades	2 (0.54)	3 (0.55)	1		1 (0.48)	0 (0)	0.993631		1 (1.3)	2 (0.98)	1
* Corrected p-value (Benjamini-Hochberg)
