# Supplementary material for: Phylogroup stability contrasts with high within sequence type complex dynamics of Escherichia coli bloodstream infection isolates over a 12-year period
Source: Genome Med. 2021 May 5;13:77. doi: 10.1186/s13073-021-00892-0 (PMC8097792; doi:10.1186/s13073-021-00892-0)
Supplement: Supplementary file 5 — Additional file 5: Table S4. Main characteristics of the studied pathogenicity islands. [file 13073_2021_892_MOESM5_ESM.xlsx]

## Sheet: PAI_abricate_bilan
Table S4. Main characteristics of the studied pathogenicity islands.
STc	Isolate	Subgroup/Clade	Reference strain	Accession number and coordinates	VF on the reference PAI	insertion site	Comments
131	H1-002-0039-R-E	A					No match found
131	H1-001-0011-M-Y	A	WP5-S18-ESBL-09	AP022171.1:4401443-4517387	papGII, tia, hlyABCD, cnf1	tRNA-PheU
131	H1-003-0032-M-L	A	WP5-S18-ESBL-09	AP022171.1:4401443-4517387	papGII, tia, hlyABCD, cnf1	tRNA-PheU
131	H1-003-0066-D-R	A	WP5-S18-ESBL-09	AP022171.1:4401443-4517387	papGII, tia, hlyABCD, cnf1	tRNA-PheU
131	R1B5I4	B0	ATCC25922	CP037449.1:1072107-1194187	papGII, iha, sat, iutA, iucABCD, hlyABCD, kpsMDE	tRNA-PheV
131	H1-005-0017-S-M	C1	RHBSTW-00440	CP056524.1:329738-413067	papGII, hek	tRNA-PheU
131	H1-003-0069-M-R	C1				tRNA-PheU	No match found
131	H1-003-0122-K-R	C1	HS13-1	CP026491.1:1912022-1983914	papGII, tia, ireA, kpsMDET, neuC	tRNA-PheV	Closest reference is an ST95 strain. Deletion at the end of the PAI. H1-003-0122-K-R lacks kpsT and neuc
131	H1-006-0005-A-H	C2	Ecol_AZ146	CP018991.1:3438092-3554476	papGII, hek, hlyABCD, cnf1	tRNA-PheU
131	H1-001-0141-G-Y	C2	Ecol_AZ146	CP018991.1:3438092-3554476	papGII, hek, hlyABCD, cnf1	tRNA-PheU	Match only with the beginning of the PAI.
131	H1-002-0026-M-N	C2	SCU-387	CP051688.1:1563956-1619596	papGII, ireA	Insertion between glnH and glnP
131	H1-003-0052-K-I	C2	RHBSTW-00440	CP056524.1:329738-413067	papGII, hek	tRNA-PheU	Deletion into PAI
131	H1-005-0028-K-P	C2	RHBSTW-00440	CP056524.1:329738-413067	papGII, hek	tRNA-PheU	Deletion into PAI
131	H1-004-0022-M-L	C2	RHBSTW-00440	CP056524.1:329738-413067	papGII, hek	tRNA-PheU	Deletion into PAI
131	H1-003-0058-P-M	C2	SCU-387	CP051688.1:1563956-1619596	papGII, ireA	Insertion between glnH and glnP
131	H1-001-0079-V-O	C2	RHBSTW-00440	CP056524.1:329738-413067	papGII, hek	tRNA-PheU	Deletion into PAI
131	H1-003-0056-S-G	C2	RHBSTW-00440	CP056524.1:329738-413067	papGII, hek	tRNA-PheU	Deletion into PAI
131	H1-006-0029-A-Y	C2	RHBSTW-00440	CP056524.1:329738-413067	papGII, hek	tRNA-PheU
131	H1-002-0049-D-R	C2	RHBSTW-00440	CP056524.1:329738-413067	papGII, hek	tRNA-PheU
131	H1-003-0033-A-J	C2	RHBSTW-00440	CP056524.1:329738-413067	papGII, hek	tRNA-PheU
131	H1-002-0001-M-C	C2	RHBSTW-00440	CP056524.1:329738-413067	papGII, hek	tRNA-PheU
131	H1-001-0036-E-A	C2	Ecol_AZ146	CP018991.1:3438092-3554476	papGII, hek, hlyABCD, cnf1	tRNA-PheU	Match only with the beginning of the PAI. H1-001-0036-E-A lacks hlyABCD and cnf1
131	H1-007-0027-K-T	C2	Ecol_AZ146	CP018991.1:3438092-3554476	papGII, hek, hlyABCD, cnf1	tRNA-PheU	Match only with the beginning of the PAI. H1-007-0027-K-T lacks hlyABCD and cnf1
131	H1-003-0107-C-T	C2	Ecol_AZ146	CP018991.1:3438092-3554476	papGII, hek, hlyABCD, cnf1	tRNA-PheU
131	H1-003-0119-G-R	C2	Ecol_AZ146	CP018991.1:3438092-3554476	papGII, hek, hlyABCD, cnf1	tRNA-PheU
131	H1-005-0011-B-M	C2	Ecol_AZ146	CP018991.1:3438092-3554476	papGII, hek, hlyABCD, cnf1	tRNA-PheU
131	H1-005-0057-S-L	C2	Ecol_AZ146	CP018991.1:3438092-3554476	papGII, hek, hlyABCD, cnf1	tRNA-PheU
131	H1-002-0070-M-J	C2	Ecol_AZ146	CP018991.1:3438092-3554476	papGII, hek, hlyABCD, cnf1	tRNA-PheU
131	H1-004-0001-B-J	C2	Ecol_AZ146	CP018991.1:3438092-3554476	papGII, hek, hlyABCD, cnf1	tRNA-PheU
131	H1-007-0001-L-D	C2	Ecol_AZ146	CP018991.1:3438092-3554476	papGII, hek, hlyABCD, cnf1	tRNA-PheU	Deletion into PAI
131	H1-002-0040-D-F	C2	Ecol_AZ146	CP018991.1:3438092-3554476	papGII, hek, hlyABCD, cnf1	tRNA-PheU
131	H1-001-0151-L-P	C2	Ecol_AZ146	CP018991.1:3438092-3554476	papGII, hek, hlyABCD, cnf1	tRNA-PheU
131	H1-004-0037-C-M	C2	Ecol_AZ146	CP018991.1:3438092-3554476	papGII, hek, hlyABCD, cnf1	tRNA-PheU
131	H1-002-0004-T-A	C2	Ecol_AZ146	CP018991.1:3438092-3554476	papGII, hek, hlyABCD, cnf1	tRNA-PheU
131	H1-003-0039-D-O	C2	Ecol_AZ146	CP018991.1:3438092-3554476	papGII, hek, hlyABCD, cnf1	tRNA-PheU
131	H1-003-0014-B-N	C2	Ecol_AZ146	CP018991.1:3438092-3554476	papGII, hek, hlyABCD, cnf1	tRNA-PheU
131	H1-003-0083-B-J	C2	Ecol_AZ146	CP018991.1:3438092-3554476	papGII, hek, hlyABCD, cnf1	tRNA-PheU
69	H1-004-0034-B-S	B	UMN026	NC_011751.1:3445924-3551321	papGII, iha, sat, iutA, iucABCD, kpsMDE	tRNA-PheV	Deletion at the end of the PAI. H1-004-0034-B-S lacks iutA
69	H1-003-0028-B-I	B	UMN026	NC_011751.1:3445924-3551321	papGII, iha, sat, iutA, iucABCD, kpsMDE	tRNA-PheV
69	H1-003-0103-H-T	B	UMN026	NC_011751.1:3445924-3551321	papGII, iha, sat, iutA, iucABCD, kpsMDE	tRNA-PheV
69	H1-006-0027-H-J	B	UMN026	NC_011751.1:3445924-3551321	papGII, iha, sat, iutA, iucABCD, kpsMDE	tRNA-PheV
69	H1-001-0077-B-V	B	UMN026	NC_011751.1:3445924-3551321	papGII, iha, sat, iutA, iucABCD, kpsMDE	tRNA-PheV
69	H1-003-0005-M-C	B	UMN026	NC_011751.1:3445924-3551321	papGII, iha, sat, iutA, iucABCD, kpsMDE	tRNA-PheV
69	H1-001-0070-L-P	B	UMN026	NC_011751.1:3445924-3551321	papGII, iha, sat, iutA, iucABCD, kpsMDE	tRNA-PheV	Deletion into PAI. H1-001-0070-L-P lacks iha
69	H1-004-0029-D-M	B	UMN026	NC_011751.1:3445924-3551321	papGII, iha, sat, iutA, iucABCD, kpsMDE	tRNA-PheV
69	H1-004-0045-D-N	B	UMN026	NC_011751.1:3445924-3551321	papGII, iha, sat, iutA, iucABCD, kpsMDE	tRNA-PheV
69	H1-002-0025-C-P	B	UMN026	NC_011751.1:3445924-3551321	papGII, iha, sat, iutA, iucABCD, kpsMDE	tRNA-PheV	Deletion at the end of the PAI
69	R1B1C13	B	UMN026	NC_011751.1:3445924-3551321	papGII, iha, sat, iutA, iucABCD, kpsMDE	tRNA-PheV
69	R1B1D11	B	UMN026	NC_011751.1:3445924-3551321	papGII, iha, sat, iutA, iucABCD, kpsMDE	tRNA-PheV
69	H1-002-0013-G-S	B	UMN026	NC_011751.1:3445924-3551321	papGII, iha, sat, iutA, iucABCD, kpsMDE	tRNA-PheV	Deletion at the end of the PAI. H1-002-0013-G-S lacks iutA
69	R1B1C8	B	UMN026	NC_011751.1:3445924-3551321	papGII, iha, sat, iutA, iucABCD, kpsMDE	tRNA-PheV
69	R1B1E11	B	UMN026	NC_011751.1:3445924-3551321	papGII, iha, sat, iutA, iucABCD, kpsMDE	tRNA-PheV
69	R1B6I2	B	UMN026	NC_011751.1:3445924-3551321	papGII, iha, sat, iutA, iucABCD, kpsMDE	tRNA-PheV
69	R1B5G3	B	UMN026	NC_011751.1:3445924-3551321	papGII, iha, sat, iutA, iucABCD, kpsMDE	tRNA-PheV
69	R1B5C1	B	UMN026	NC_011751.1:3445924-3551321	papGII, iha, sat, iutA, iucABCD, kpsMDE	tRNA-PheV
69	R1B13A10	B	UMN026	NC_011751.1:3445924-3551321	papGII, iha, sat, iutA, iucABCD, kpsMDE	tRNA-PheV
69	R1B15A2	B	UMN026	NC_011751.1:3445924-3551321	papGII, iha, sat, iutA, iucABCD, kpsMDE	tRNA-PheV
69	H1-006-0032-V-J	B	UMN026	NC_011751.1:3445924-3551321	papGII, iha, sat, iutA, iucABCD, kpsMDE	tRNA-PheV	Deletion at the end of the PAI. H1-006-0032-V-J lacks kpsM
69	R1B6I6	B	UMN026	NC_011751.1:3445924-3551321	papGII, iha, sat, iutA, iucABCD, kpsMDE	tRNA-PheV	Deletion at the end of the PAI. R1B6I6 lacks kpsM
69	H1-002-0009-P-A	B	UMN026	NC_011751.1:3445924-3551321	papGII, iha, sat, iutA, iucABCD, kpsMDE	tRNA-PheV	Deletion at the end of the PAI. H1-002-0009-P-A lacks kpsM
69	H1-001-0060-C-R	B	UMN026	NC_011751.1:3445924-3551321	papGII, iha, sat, iutA, iucABCD, kpsMDE	tRNA-PheV	Deletion at the end of the PAI. H1-001-0060-C-R lacks kpsM
69	H1-004-0004-L-A	B	UMN026	NC_011751.1:3445924-3551321	papGII, iha, sat, iutA, iucABCD, kpsMDE	tRNA-PheV	Deletion at the end of the PAI. H1-004-0004-C-R lacks kpsM
69	H1-002-0021-O-L	B	UMN026	NC_011751.1:3445924-3551321	papGII, iha, sat, iutA, iucABCD, kpsMDE	tRNA-PheV	Deletion at the end of the PAI. H1-002-0021-O-L lacks kpsM
69	R1B1I10	B	UMN026	NC_011751.1:3445924-3551321	papGII, iha, sat, iutA, iucABCD, kpsMDE	tRNA-PheV	Deletion at the end of the PAI. R1B1I10 lacks kpsM
69	R1B3A3	B	UMN026	NC_011751.1:3445924-3551321	papGII, iha, sat, iutA, iucABCD, kpsMDE	tRNA-PheV	Deletion at the end of the PAI. R1B3A3 lacks kpsM
69	H1-003-0046-S-C	B	UMN026	NC_011751.1:3445924-3551321	papGII, iha, sat, iutA, iucABCD, kpsMDE	tRNA-PheV
69	H1-005-0008-B-B	B	UMN026	NC_011751.1:3445924-3551321	papGII, iha, sat, iutA, iucABCD, kpsMDE	tRNA-PheV
69	H1-005-0030-E-I	B	UMN026	NC_011751.1:3445924-3551321	papGII, iha, sat, iutA, iucABCD, kpsMDE	tRNA-PheV
69	H1-006-0007-D-C	B	UMN026	NC_011751.1:3445924-3551321	papGII, iha, sat, iutA, iucABCD, kpsMDE	tRNA-PheV
69	H1-005-0053-L-F	B	UMN026	NC_011751.1:3445924-3551321	papGII, iha, sat, iutA, iucABCD, kpsMDE	tRNA-PheV
69	H1-001-0132-J-F	B	UMN026	NC_011751.1:3445924-3551321	papGII, iha, sat, iutA, iucABCD, kpsMDE	tRNA-PheV
69	H1-001-0110-D-F	B	UMN026	NC_011751.1:3445924-3551321	papGII, iha, sat, iutA, iucABCD, kpsMDE	tRNA-PheV
69	H1-004-0013-A-M	B	UMN026	NC_011751.1:3445924-3551321	papGII, iha, sat, iutA, iucABCD, kpsMDE	tRNA-PheV
69	H1-002-0019-P-P	B	UMN026	NC_011751.1:3445924-3551321	papGII, iha, sat, iutA, iucABCD, kpsMDE	tRNA-PheV
69	H1-006-0010-A-H	B	UMN026	NC_011751.1:3445924-3551321	papGII, iha, sat, iutA, iucABCD, kpsMDE	tRNA-PheV
69	R1B6H16	B	UMN026	NC_011751.1:3445924-3551321	papGII, iha, sat, iutA, iucABCD, kpsMDE	tRNA-PheV
69	H1-002-0056-B-L	B	UMN026	NC_011751.1:3445924-3551321	papGII, iha, sat, iutA, iucABCD, kpsMDE	tRNA-PheV	Deletion at the end of the PAI. H1-002-0056-B-L lacks kpsM
69	H1-002-0045-V-M	B	UMN026	NC_011751.1:3445924-3551321	papGII, iha, sat, iutA, iucABCD, kpsMDE	tRNA-PheV	Deletion at the end of the PAI. H1-002-0045-V-M lacks iutA
69	H1-001-0152-D-D	A					No match found
69	H1-003-0022-D-M	A	H1-003-0022-D-M (GCA_902709125.2)	CACSUY020000004.1:146692-198942	papGII, tia, ireA	tRNA-PheU
69	H1-007-0008-D-A	A	H1-003-0022-D-M (GCA_902709125.2)	CACSUY020000004.1:146692-198942	papGII, tia, ireA	tRNA-PheU	Deletion at the end of the PAI
69	H1-001-0006-M-A	A	H1-003-0022-D-M (GCA_902709125.2)	CACSUY020000004.1:146692-198942	papGII, tia, ireA	tRNA-PheU	Deletion at the end of the PAI
69	H1-006-0004-F-M	A	H1-003-0022-D-M (GCA_902709125.2)	CACSUY020000004.1:146692-198942	papGII, tia, ireA	tRNA-PheU	Deletion at the end of the PAI
69	H1-001-0089-F-A	A	H1-003-0022-D-M (GCA_902709125.2)	CACSUY020000004.1:146692-198942	papGII, tia, ireA	tRNA-PheU	Deletion at the end of the PAI
69	H1-001-0100-H-O	A	H1-003-0022-D-M (GCA_902709125.2)	CACSUY020000004.1:146692-198942	papGII, tia, ireA	tRNA-PheU	Deletion at the end of the PAI
69	H1-007-0018-T-J	A	H1-003-0022-D-M (GCA_902709125.2)	CACSUY020000004.1:146692-198942	papGII, tia, ireA	tRNA-PheU	Deletion at the end of the PAI
69	H1-003-0123-M-R	A	H1-003-0022-D-M (GCA_902709125.2)	CACSUY020000004.1:146692-198942	papGII, tia, ireA	tRNA-PheU	Deletion at the end of the PAI
69	H1-003-0025-B-A	A	H1-003-0022-D-M (GCA_902709125.2)	CACSUY020000004.1:146692-198942	papGII, tia, ireA	tRNA-PheU	Deletion at the end of the PAI
69	H1-002-0055-L-M	A	H1-003-0022-D-M (GCA_902709125.2)	CACSUY020000004.1:146692-198942	papGII, tia, ireA	tRNA-PheU	Deletion at the end of the PAI
69	H1-003-0074-F-B	A	H1-003-0022-D-M (GCA_902709125.2)	CACSUY020000004.1:146692-198942	papGII, tia, ireA	tRNA-PheU	Deletion at the end of the PAI
